# Supplementary material for: 1,5-Bis(2-oxoindolin-3-yl­idene)thio­carbonohydrazide tetra­hydro­furan monosolvate
Source: Acta Crystallogr Sect E Struct Rep Online. 2012 May 23;68(Pt 6):o1870. doi: 10.1107/S1600536812022714 (PMC3379434; doi:10.1107/S1600536812022714)
Supplement: Supplementary file 1 [file e-68-o1870-sup1.cif]

##############################################################################
#                                                                            #
# This CIF contains the data in a paper accepted for publication in          #
# Acta Crystallographica Section E. It conforms to the requirements of       #
# Notes for Authors for Acta Crystallographica Section E, and has been       #
# peer reviewed under the auspices of the IUCr Commission on Journals.       #
#                                                                            #
# Full details of the Crystallographic Information File format               #
# are given in the paper "The Crystallographic Information File (CIF):       #
# a New Standard Archive File for Crystallography" by S. R. Hall, F. H.      #
# Allen and I. D. Brown [Acta Cryst. (1991), A47, 655-685].                  #
#                                                                            #
# The current version of the core CIF dictionary is obtainable from          #
# ftp://ftp.iucr.org/pub/cif_core.dic.                                       #
#                                                                            #
# Software is freely available for graphical display of the structure(s)     #
# in this CIF. For information consult the CIF software page                 #
# http://www.iucr.org/resources/cif/software.                                #
#                                                                            #
# This file may be used for bona fide research purposes within the           #
# scientific community so long as proper attribution is given to the journal # 
# article from which it was obtained.                                        #
#                                                                            #
##############################################################################
data_I
_audit_creation_method     SHELXL-97
_chemical_name_systematic
;
1,5-Bis(2-oxoindolin-3-ylidene)thiocarbonohydrazide tetrahydrofuran monosolvate
;
_chemical_name_common     ?
_chemical_formula_moiety     'C17 H12 N6 O2 S, C4 H8 O'
_chemical_formula_sum     'C21 H20 N6 O3 S'
_chemical_formula_iupac     'C17 H12 N6 O2 S, C4 H8 O'
_chemical_formula_weight     436.49
_chemical_melting_point     ?
_symmetry_cell_setting     triclinic
_symmetry_space_group_name_H-M     'P -1'
_symmetry_space_group_name_Hall     '-P 1'
loop_
    _symmetry_equiv_pos_as_xyz
    'x, y, z'
    '-x, -y, -z'
_cell_length_a     8.47680(10)
_cell_length_b     11.4765(2)
_cell_length_c     11.9091(2)
_cell_angle_alpha     75.2060(10)
_cell_angle_beta     72.5530(10)
_cell_angle_gamma     69.4160(10)
_cell_volume     1020.02(3)
_cell_formula_units_Z     2
_cell_measurement_reflns_used     4598
_cell_measurement_theta_min     2.41
_cell_measurement_theta_max     29.08
_cell_measurement_temperature     296(2)
_exptl_crystal_description     Block
_exptl_crystal_colour     yellow
_exptl_crystal_size_max     0.33
_exptl_crystal_size_mid     0.25
_exptl_crystal_size_min     0.13
_exptl_crystal_density_diffrn     1.421
_exptl_crystal_density_meas     ?
_exptl_crystal_density_method     'not measured'
_exptl_crystal_F_000     456
_exptl_absorpt_coefficient_mu     0.196
_exptl_absorpt_correction_type     multi-scan
_exptl_absorpt_process_details     '(SADABS; Sheldrick, 1996)'
_exptl_absorpt_correction_T_min     0.9381
_exptl_absorpt_correction_T_max     0.9749
_exptl_special_details     ?
_diffrn_ambient_temperature     296(2)
_diffrn_radiation_type     MoK\a
_diffrn_radiation_wavelength     0.71073
_diffrn_radiation_source     'fine-focus sealed tube'
_diffrn_radiation_monochromator     graphite
_diffrn_measurement_device_type     'Bruker APEXII CCD'
_diffrn_measurement_method     '\f and \w scans'
_diffrn_detector_area_resol_mean     ?
_diffrn_reflns_number     9421
_diffrn_reflns_av_R_equivalents     0.0157
_diffrn_reflns_av_sigmaI/netI     0.0221
_diffrn_reflns_theta_min     1.92
_diffrn_reflns_theta_max     26.99
_diffrn_reflns_theta_full     26.99
_diffrn_measured_fraction_theta_max     0.998
_diffrn_measured_fraction_theta_full     0.998
_diffrn_reflns_limit_h_min     -10
_diffrn_reflns_limit_h_max     10
_diffrn_reflns_limit_k_min     -14
_diffrn_reflns_limit_k_max     14
_diffrn_reflns_limit_l_min     -15
_diffrn_reflns_limit_l_max     15
_refine_special_details
;
Refinement of <i>F</i>^2^ against ALL reflections. The weighted <i>R</i>-factor
<i>wR</i> and goodness of fit <i>S</i> are based on <i>F</i>^2^, conventional
<i>R</i>-factors <i>R</i> are based on <i>F</i>, with <i>F</i> set to zero for
negative <i>F</i>^2^. The threshold expression of <i>F</i>^2^ >
\s(<i>F</i>^2^) is used only for calculating <i>R</i>-factors(gt) <i>etc</i>.
and is not relevant to the choice of reflections for refinement.
<i>R</i>-factors based on <i>F</i>^2^ are statistically about twice as large
as those based on <i>F</i>, and <i>R</i>- factors based on ALL data will be
even larger.
;
_reflns_number_total     4451
_reflns_number_gt     3628
_reflns_threshold_expression     I>2sigma(I)
_refine_ls_structure_factor_coef     Fsqd
_refine_ls_matrix_type     full
_refine_ls_R_factor_all     0.0501
_refine_ls_R_factor_gt     0.0398
_refine_ls_wR_factor_gt     0.1130
_refine_ls_wR_factor_ref     0.1209
_refine_ls_goodness_of_fit_ref     1.050
_refine_ls_restrained_S_all     1.048
_refine_ls_number_reflns     4451
_refine_ls_number_parameters     338
_refine_ls_number_restraints     30
_refine_ls_hydrogen_treatment     mixed
_refine_ls_weighting_scheme     calc
_refine_ls_weighting_details
         'calc w=1/[\s^2^(Fo^2^)+(0.0692P)^2^+0.1602P] where P=(Fo^2^+2Fc^2^)/3'
_atom_sites_solution_hydrogens     geom
_atom_sites_solution_primary     direct
_atom_sites_solution_secondary     difmap
_refine_ls_shift/su_max     0.001
_refine_ls_shift/su_mean     0.000
_refine_diff_density_max     0.195
_refine_diff_density_min     -0.279
_refine_ls_extinction_method     none
_refine_ls_extinction_coef     ?
loop_
    _atom_type_symbol
    _atom_type_description
    _atom_type_scat_dispersion_real
    _atom_type_scat_dispersion_imag
    _atom_type_scat_source
    'C' 'C' 0.0033 0.0016
                         'International Tables Vol C Tables 4.2.6.8 and 6.1.1.4'
    'H' 'H' 0.0000 0.0000
                         'International Tables Vol C Tables 4.2.6.8 and 6.1.1.4'
    'N' 'N' 0.0061 0.0033
                         'International Tables Vol C Tables 4.2.6.8 and 6.1.1.4'
    'O' 'O' 0.0106 0.0060
                         'International Tables Vol C Tables 4.2.6.8 and 6.1.1.4'
    'S' 'S' 0.1246 0.1234
                         'International Tables Vol C Tables 4.2.6.8 and 6.1.1.4'
_computing_data_collection     'APEX2 (Bruker, 2007)'
_computing_cell_refinement     'SAINT (Bruker, 2007)'
_computing_data_reduction     'SAINT (Bruker, 2007'
_computing_structure_solution     'SHELXS97 (Sheldrick, 2008)'
_computing_structure_refinement     'SHELXL97 (Sheldrick, 2008)'
_computing_molecular_graphics     'X-SEED (Barbour, 2001)'
_computing_publication_material
                        'SHELXL97 (Sheldrick, 2008) and publCIF (Westrip, 2010)'
loop_
    _atom_site_type_symbol
    _atom_site_label
    _atom_site_fract_x
    _atom_site_fract_y
    _atom_site_fract_z
    _atom_site_U_iso_or_equiv
    _atom_site_adp_type
    _atom_site_calc_flag
    _atom_site_refinement_flags
    _atom_site_occupancy
    _atom_site_symmetry_multiplicity
    _atom_site_disorder_assembly
    _atom_site_disorder_group
    S S1 0.05012(6) 0.21013(4) 0.21038(4) 0.05637(15) Uani d . 1 1 . .
    O O1 0.25587(17) -0.15327(11) 0.48629(10) 0.0564(3) Uani d . 1 1 . .
    O O2 0.20530(16) 0.44464(11) 0.49172(9) 0.0529(3) Uani d . 1 1 . .
    N N1 0.38131(19) -0.19240(13) 0.64563(12) 0.0498(3) Uani d D 1 1 . .
    H H1 0.402(2) -0.2746(14) 0.6651(16) 0.060 Uiso d D 1 1 . .
    N N2 0.21787(17) 0.11827(12) 0.49897(11) 0.0435(3) Uani d . 1 1 . .
    N N3 0.16236(18) 0.11149(12) 0.40644(12) 0.0455(3) Uani d D 1 1 . .
    H H3 0.163(2) 0.0406(14) 0.3970(16) 0.055 Uiso d D 1 1 . .
    N N4 0.13631(18) 0.32009(11) 0.34784(11) 0.0437(3) Uani d D 1 1 . .
    H H4 0.167(2) 0.3167(17) 0.4115(13) 0.052 Uiso d D 1 1 . .
    N N5 0.11499(16) 0.42919(11) 0.26740(11) 0.0411(3) Uani d . 1 1 . .
    N N6 0.18651(18) 0.64925(12) 0.39333(11) 0.0470(3) Uani d D 1 1 . .
    H H6 0.217(2) 0.6750(18) 0.4406(15) 0.056 Uiso d D 1 1 . .
    C C1 0.3000(2) -0.11911(14) 0.55902(13) 0.0448(3) Uani d . 1 1 . .
    C C2 0.2764(2) 0.01502(14) 0.56776(13) 0.0417(3) Uani d . 1 1 . .
    C C3 0.3419(2) 0.00786(15) 0.66947(13) 0.0442(3) Uani d . 1 1 . .
    C C4 0.3523(3) 0.09899(18) 0.72112(17) 0.0617(5) Uani d . 1 1 . .
    H H4A 0.3114 0.1843 0.6909 0.074 Uiso calc R 1 1 . .
    C C5 0.4251(3) 0.0596(2) 0.81909(18) 0.0709(5) Uani d . 1 1 . .
    H H5 0.4332 0.1193 0.8555 0.085 Uiso calc R 1 1 . .
    C C6 0.4860(3) -0.0675(2) 0.86359(16) 0.0634(5) Uani d . 1 1 . .
    H H6A 0.5342 -0.0916 0.9297 0.076 Uiso calc R 1 1 . .
    C C7 0.4769(2) -0.15979(17) 0.81209(14) 0.0542(4) Uani d . 1 1 . .
    H H7 0.5184 -0.2451 0.8421 0.065 Uiso calc R 1 1 . .
    C C8 0.4042(2) -0.11990(15) 0.71482(13) 0.0441(3) Uani d . 1 1 . .
    C C9 0.1173(2) 0.21704(14) 0.32405(13) 0.0423(3) Uani d . 1 1 . .
    C C10 0.1806(2) 0.52963(14) 0.40708(13) 0.0425(3) Uani d . 1 1 . .
    C C11 0.13649(18) 0.52272(13) 0.29545(12) 0.0388(3) Uani d . 1 1 . .
    C C12 0.12560(19) 0.64527(13) 0.21980(13) 0.0399(3) Uani d . 1 1 . .
    C C13 0.0978(2) 0.69308(15) 0.10567(13) 0.0469(4) Uani d . 1 1 . .
    H H13 0.0746 0.6448 0.0641 0.056 Uiso calc R 1 1 . .
    C C14 0.1054(2) 0.81390(16) 0.05535(15) 0.0558(4) Uani d . 1 1 . .
    H H14 0.0881 0.8473 -0.0213 0.067 Uiso calc R 1 1 . .
    C C15 0.1386(3) 0.88613(16) 0.11776(17) 0.0600(5) Uani d . 1 1 . .
    H H15 0.1432 0.9674 0.0820 0.072 Uiso calc R 1 1 . .
    C C16 0.1649(2) 0.84010(15) 0.23188(16) 0.0544(4) Uani d . 1 1 . .
    H H16 0.1860 0.8891 0.2737 0.065 Uiso calc R 1 1 . .
    C C17 0.1587(2) 0.71911(14) 0.28141(13) 0.0426(3) Uani d . 1 1 . .
    O O3 0.446(3) 0.5472(16) 0.7408(9) 0.054(3) Uani d PD 0.561(11) 1 A 1
    C C18 0.3597(15) 0.4754(11) 0.7110(8) 0.073(3) Uani d PD 0.561(11) 1 A 1
    H H18C 0.4432 0.4071 0.6710 0.087 Uiso calc PR 0.561(11) 1 A 1
    H H18D 0.2833 0.5288 0.6592 0.087 Uiso calc PR 0.561(11) 1 A 1
    C C19 0.2583(7) 0.4248(5) 0.8281(7) 0.0748(19) Uani d PD 0.561(11) 1 A 1
    H H19C 0.2449 0.3451 0.8256 0.090 Uiso calc PR 0.561(11) 1 A 1
    H H19D 0.1447 0.4843 0.8505 0.090 Uiso calc PR 0.561(11) 1 A 1
    C C20 0.3706(7) 0.4076(5) 0.9136(5) 0.0656(13) Uani d PD 0.561(11) 1 A 1
    H H20C 0.3065 0.4015 0.9963 0.079 Uiso calc PR 0.561(11) 1 A 1
    H H20D 0.4731 0.3351 0.9042 0.079 Uiso calc PR 0.561(11) 1 A 1
    C C21 0.4135(17) 0.5314(11) 0.8674(8) 0.062(2) Uani d PD 0.561(11) 1 A 1
    H H21C 0.3172 0.6007 0.8976 0.075 Uiso calc PR 0.561(11) 1 A 1
    H H21D 0.5151 0.5278 0.8914 0.075 Uiso calc PR 0.561(11) 1 A 1
    O O3' 0.471(3) 0.545(2) 0.7353(11) 0.049(2) Uani d PD 0.439(11) 1 A 2
    C C18' 0.3702(17) 0.5049(11) 0.6829(10) 0.058(2) Uani d PD 0.439(11) 1 A 2
    H H18A 0.4341 0.4837 0.6047 0.070 Uiso calc PR 0.439(11) 1 A 2
    H H18B 0.2623 0.5705 0.6754 0.070 Uiso calc PR 0.439(11) 1 A 2
    C C19' 0.3368(12) 0.3903(7) 0.7693(8) 0.078(2) Uani d PD 0.439(11) 1 A 2
    H H19A 0.4385 0.3170 0.7618 0.094 Uiso calc PR 0.439(11) 1 A 2
    H H19B 0.2398 0.3711 0.7591 0.094 Uiso calc PR 0.439(11) 1 A 2
    C C20' 0.2948(18) 0.4357(11) 0.8886(8) 0.109(4) Uani d PD 0.439(11) 1 A 2
    H H20A 0.1763 0.4895 0.9079 0.131 Uiso calc PR 0.439(11) 1 A 2
    H H20B 0.3140 0.3652 0.9535 0.131 Uiso calc PR 0.439(11) 1 A 2
    C C21' 0.4234(19) 0.5088(14) 0.8621(11) 0.062(3) Uani d PD 0.439(11) 1 A 2
    H H21A 0.3714 0.5832 0.9000 0.074 Uiso calc PR 0.439(11) 1 A 2
    H H21B 0.5249 0.4567 0.8922 0.074 Uiso calc PR 0.439(11) 1 A 2
loop_
    _atom_site_aniso_label
    _atom_site_aniso_U_11
    _atom_site_aniso_U_22
    _atom_site_aniso_U_33
    _atom_site_aniso_U_12
    _atom_site_aniso_U_13
    _atom_site_aniso_U_23
    S1 0.0781(3) 0.0465(2) 0.0592(3) -0.0176(2) -0.0398(2) -0.00685(18)
    O1 0.0811(8) 0.0489(6) 0.0550(7) -0.0291(6) -0.0329(6) -0.0013(5)
    O2 0.0720(8) 0.0532(6) 0.0403(6) -0.0235(6) -0.0238(5) 0.0002(5)
    N1 0.0666(9) 0.0398(7) 0.0513(8) -0.0214(6) -0.0276(7) 0.0027(6)
    N2 0.0528(7) 0.0407(6) 0.0406(6) -0.0147(5) -0.0171(5) -0.0045(5)
    N3 0.0621(8) 0.0359(6) 0.0462(7) -0.0167(6) -0.0251(6) -0.0024(5)
    N4 0.0616(8) 0.0368(6) 0.0390(6) -0.0157(6) -0.0221(6) -0.0031(5)
    N5 0.0518(7) 0.0361(6) 0.0380(6) -0.0123(5) -0.0171(5) -0.0041(5)
    N6 0.0634(8) 0.0460(7) 0.0417(7) -0.0197(6) -0.0196(6) -0.0108(5)
    C1 0.0539(9) 0.0416(8) 0.0438(8) -0.0205(7) -0.0171(7) 0.0002(6)
    C2 0.0484(8) 0.0412(7) 0.0386(7) -0.0162(6) -0.0132(6) -0.0042(6)
    C3 0.0511(8) 0.0457(8) 0.0376(7) -0.0151(6) -0.0140(6) -0.0046(6)
    C4 0.0863(13) 0.0511(9) 0.0559(10) -0.0162(9) -0.0307(9) -0.0118(8)
    C5 0.1002(16) 0.0693(12) 0.0592(11) -0.0239(11) -0.0358(11) -0.0190(9)
    C6 0.0763(12) 0.0757(12) 0.0461(9) -0.0234(10) -0.0281(9) -0.0061(8)
    C7 0.0612(10) 0.0577(10) 0.0451(8) -0.0196(8) -0.0212(7) 0.0023(7)
    C8 0.0474(8) 0.0483(8) 0.0396(7) -0.0197(7) -0.0124(6) -0.0017(6)
    C9 0.0478(8) 0.0392(7) 0.0431(8) -0.0128(6) -0.0159(6) -0.0062(6)
    C10 0.0492(8) 0.0453(8) 0.0374(7) -0.0155(6) -0.0140(6) -0.0080(6)
    C11 0.0450(8) 0.0382(7) 0.0350(7) -0.0121(6) -0.0124(6) -0.0063(5)
    C12 0.0451(8) 0.0370(7) 0.0387(7) -0.0116(6) -0.0115(6) -0.0069(6)
    C13 0.0564(9) 0.0452(8) 0.0407(8) -0.0138(7) -0.0158(7) -0.0065(6)
    C14 0.0693(11) 0.0483(9) 0.0450(8) -0.0145(8) -0.0188(8) 0.0026(7)
    C15 0.0777(12) 0.0387(8) 0.0625(10) -0.0189(8) -0.0206(9) 0.0008(7)
    C16 0.0696(11) 0.0410(8) 0.0587(10) -0.0185(7) -0.0184(8) -0.0118(7)
    C17 0.0483(8) 0.0388(7) 0.0423(8) -0.0110(6) -0.0130(6) -0.0092(6)
    O3 0.066(6) 0.049(3) 0.053(3) -0.023(4) -0.019(2) -0.003(2)
    C18 0.085(4) 0.078(7) 0.080(4) -0.035(4) -0.037(3) -0.019(4)
    C19 0.059(3) 0.053(2) 0.115(5) -0.020(2) -0.028(3) -0.005(3)
    C20 0.070(3) 0.053(2) 0.073(3) -0.0203(19) -0.032(2) 0.0115(18)
    C21 0.098(6) 0.048(3) 0.041(3) -0.029(4) -0.004(3) -0.012(2)
    O3' 0.055(5) 0.054(4) 0.047(4) -0.015(2) -0.021(3) -0.014(3)
    C18' 0.057(4) 0.047(4) 0.080(5) -0.012(3) -0.029(4) -0.016(4)
    C19' 0.072(4) 0.057(3) 0.112(5) -0.028(3) -0.014(4) -0.022(3)
    C20' 0.152(11) 0.123(8) 0.079(5) -0.090(8) -0.025(6) 0.009(5)
    C21' 0.066(5) 0.059(6) 0.059(5) -0.005(3) -0.016(3) -0.023(3)
_geom_special_details
;
All e.s.d.'s (except the e.s.d. in the dihedral angle between two l.s. planes)
are estimated using the full covariance matrix. The cell e.s.d.'s are taken
into account individually in the estimation of e.s.d.'s in distances, angles
and torsion angles; correlations between e.s.d.'s in cell parameters are only
used when they are defined by crystal symmetry. An approximate (isotropic)
treatment of cell e.s.d.'s is used for estimating e.s.d.'s involving l.s.
planes.
;
loop_
    _geom_bond_atom_site_label_1
    _geom_bond_atom_site_label_2
    _geom_bond_site_symmetry_2
    _geom_bond_distance
    _geom_bond_publ_flag
    S1 C9 . 1.6467(15) ?
    O1 C1 . 1.2307(18) ?
    O2 C10 . 1.2215(18) ?
    N1 C1 . 1.350(2) ?
    N1 C8 . 1.403(2) ?
    N1 H1 . 0.877(14) ?
    N2 C2 . 1.2868(19) ?
    N2 N3 . 1.3498(17) ?
    N3 C9 . 1.3670(19) ?
    N3 H3 . 0.847(14) ?
    N4 C9 . 1.3557(19) ?
    N4 N5 . 1.3601(17) ?
    N4 H4 . 0.860(14) ?
    N5 C11 . 1.2861(18) ?
    N6 C10 . 1.357(2) ?
    N6 C17 . 1.4088(19) ?
    N6 H6 . 0.837(14) ?
    C1 C2 . 1.508(2) ?
    C2 C3 . 1.450(2) ?
    C3 C4 . 1.380(2) ?
    C3 C8 . 1.394(2) ?
    C4 C5 . 1.383(3) ?
    C4 H4A . 0.9300 ?
    C5 C6 . 1.384(3) ?
    C5 H5 . 0.9300 ?
    C6 C7 . 1.386(3) ?
    C6 H6A . 0.9300 ?
    C7 C8 . 1.375(2) ?
    C7 H7 . 0.9300 ?
    C10 C11 . 1.5123(19) ?
    C11 C12 . 1.4525(19) ?
    C12 C13 . 1.387(2) ?
    C12 C17 . 1.394(2) ?
    C13 C14 . 1.379(2) ?
    C13 H13 . 0.9300 ?
    C14 C15 . 1.387(3) ?
    C14 H14 . 0.9300 ?
    C15 C16 . 1.381(3) ?
    C15 H15 . 0.9300 ?
    C16 C17 . 1.376(2) ?
    C16 H16 . 0.9300 ?
    O3 C21 . 1.424(9) ?
    O3 C18 . 1.438(9) ?
    C18 C19 . 1.496(9) ?
    C18 H18C . 0.9700 ?
    C18 H18D . 0.9700 ?
    C19 C20 . 1.527(6) ?
    C19 H19C . 0.9700 ?
    C19 H19D . 0.9700 ?
    C20 C21 . 1.516(9) ?
    C20 H20C . 0.9700 ?
    C20 H20D . 0.9700 ?
    C21 H21C . 0.9700 ?
    C21 H21D . 0.9700 ?
    O3' C21' . 1.430(11) ?
    O3' C18' . 1.438(11) ?
    C18' C19' . 1.504(9) ?
    C18' H18A . 0.9700 ?
    C18' H18B . 0.9700 ?
    C19' C20' . 1.536(10) ?
    C19' H19A . 0.9700 ?
    C19' H19B . 0.9700 ?
    C20' C21' . 1.515(11) ?
    C20' H20A . 0.9700 ?
    C20' H20B . 0.9700 ?
    C21' H21A . 0.9700 ?
    C21' H21B . 0.9700 ?
loop_
    _geom_angle_atom_site_label_1
    _geom_angle_atom_site_label_2
    _geom_angle_atom_site_label_3
    _geom_angle_site_symmetry_1
    _geom_angle_site_symmetry_3
    _geom_angle
    _geom_angle_publ_flag
    C1 N1 C8 . . 111.71(13) ?
    C1 N1 H1 . . 124.8(13) ?
    C8 N1 H1 . . 122.7(13) ?
    C2 N2 N3 . . 118.31(12) ?
    N2 N3 C9 . . 119.91(12) ?
    N2 N3 H3 . . 119.6(12) ?
    C9 N3 H3 . . 120.3(12) ?
    C9 N4 N5 . . 119.78(12) ?
    C9 N4 H4 . . 121.0(12) ?
    N5 N4 H4 . . 119.1(12) ?
    C11 N5 N4 . . 116.37(12) ?
    C10 N6 C17 . . 111.43(12) ?
    C10 N6 H6 . . 124.2(13) ?
    C17 N6 H6 . . 123.8(13) ?
    O1 C1 N1 . . 127.78(14) ?
    O1 C1 C2 . . 126.52(14) ?
    N1 C1 C2 . . 105.69(12) ?
    N2 C2 C3 . . 124.33(14) ?
    N2 C2 C1 . . 129.33(13) ?
    C3 C2 C1 . . 106.29(12) ?
    C4 C3 C8 . . 120.65(15) ?
    C4 C3 C2 . . 132.58(15) ?
    C8 C3 C2 . . 106.77(13) ?
    C3 C4 C5 . . 118.04(17) ?
    C3 C4 H4A . . 121.0 ?
    C5 C4 H4A . . 121.0 ?
    C4 C5 C6 . . 120.79(18) ?
    C4 C5 H5 . . 119.6 ?
    C6 C5 H5 . . 119.6 ?
    C5 C6 C7 . . 121.64(16) ?
    C5 C6 H6A . . 119.2 ?
    C7 C6 H6A . . 119.2 ?
    C8 C7 C6 . . 117.22(16) ?
    C8 C7 H7 . . 121.4 ?
    C6 C7 H7 . . 121.4 ?
    C7 C8 C3 . . 121.65(15) ?
    C7 C8 N1 . . 128.92(15) ?
    C3 C8 N1 . . 109.42(13) ?
    N4 C9 N3 . . 112.67(13) ?
    N4 C9 S1 . . 126.85(11) ?
    N3 C9 S1 . . 120.48(11) ?
    O2 C10 N6 . . 127.57(14) ?
    O2 C10 C11 . . 126.71(13) ?
    N6 C10 C11 . . 105.72(12) ?
    N5 C11 C12 . . 124.64(13) ?
    N5 C11 C10 . . 129.04(13) ?
    C12 C11 C10 . . 106.31(12) ?
    C13 C12 C17 . . 120.17(13) ?
    C13 C12 C11 . . 132.86(13) ?
    C17 C12 C11 . . 106.91(12) ?
    C14 C13 C12 . . 118.37(15) ?
    C14 C13 H13 . . 120.8 ?
    C12 C13 H13 . . 120.8 ?
    C13 C14 C15 . . 120.77(15) ?
    C13 C14 H14 . . 119.6 ?
    C15 C14 H14 . . 119.6 ?
    C16 C15 C14 . . 121.45(15) ?
    C16 C15 H15 . . 119.3 ?
    C14 C15 H15 . . 119.3 ?
    C17 C16 C15 . . 117.62(15) ?
    C17 C16 H16 . . 121.2 ?
    C15 C16 H16 . . 121.2 ?
    C16 C17 C12 . . 121.62(14) ?
    C16 C17 N6 . . 128.80(14) ?
    C12 C17 N6 . . 109.57(12) ?
    C21 O3 C18 . . 108.8(8) ?
    O3 C18 C19 . . 104.9(7) ?
    O3 C18 H18C . . 110.8 ?
    C19 C18 H18C . . 110.8 ?
    O3 C18 H18D . . 110.8 ?
    C19 C18 H18D . . 110.8 ?
    H18C C18 H18D . . 108.8 ?
    C18 C19 C20 . . 102.6(5) ?
    C18 C19 H19C . . 111.3 ?
    C20 C19 H19C . . 111.3 ?
    C18 C19 H19D . . 111.3 ?
    C20 C19 H19D . . 111.3 ?
    H19C C19 H19D . . 109.2 ?
    C21 C20 C19 . . 97.6(5) ?
    C21 C20 H20C . . 112.2 ?
    C19 C20 H20C . . 112.2 ?
    C21 C20 H20D . . 112.2 ?
    C19 C20 H20D . . 112.2 ?
    H20C C20 H20D . . 109.8 ?
    O3 C21 C20 . . 105.2(8) ?
    O3 C21 H21C . . 110.7 ?
    C20 C21 H21C . . 110.7 ?
    O3 C21 H21D . . 110.7 ?
    C20 C21 H21D . . 110.7 ?
    H21C C21 H21D . . 108.8 ?
    C21' O3' C18' . . 108.2(10) ?
    O3' C18' C19' . . 103.9(9) ?
    O3' C18' H18A . . 111.0 ?
    C19' C18' H18A . . 111.0 ?
    O3' C18' H18B . . 111.0 ?
    C19' C18' H18B . . 111.0 ?
    H18A C18' H18B . . 109.0 ?
    C18' C19' C20' . . 100.5(7) ?
    C18' C19' H19A . . 111.7 ?
    C20' C19' H19A . . 111.7 ?
    C18' C19' H19B . . 111.7 ?
    C20' C19' H19B . . 111.7 ?
    H19A C19' H19B . . 109.4 ?
    C21' C20' C19' . . 101.2(8) ?
    C21' C20' H20A . . 111.5 ?
    C19' C20' H20A . . 111.5 ?
    C21' C20' H20B . . 111.5 ?
    C19' C20' H20B . . 111.5 ?
    H20A C20' H20B . . 109.3 ?
    O3' C21' C20' . . 107.5(9) ?
    O3' C21' H21A . . 110.2 ?
    C20' C21' H21A . . 110.2 ?
    O3' C21' H21B . . 110.2 ?
    C20' C21' H21B . . 110.2 ?
    H21A C21' H21B . . 108.5 ?
loop_
    _geom_hbond_atom_site_label_D
    _geom_hbond_atom_site_label_H
    _geom_hbond_atom_site_label_A
    _geom_hbond_site_symmetry_A
    _geom_hbond_distance_DH
    _geom_hbond_distance_HA
    _geom_hbond_distance_DA
    _geom_hbond_angle_DHA
    N1 H1 O3 1_545 0.877(14) 1.96(2) 2.829(15) 168.3(18)
    N1 H1 O3' 1_545 0.877(14) 1.98(3) 2.84(2) 167.4(18)
    N3 H3 O1 . 0.847(14) 2.183(16) 2.8369(16) 133.9(16)
    N4 H4 O2 . 0.860(14) 2.101(16) 2.7857(16) 136.2(16)
    N6 H6 O1 1_565 0.837(14) 2.322(16) 3.0522(16) 146.0(17)
_iucr_refine_instructions_details
;
TITL sad in P-1
CELL 0.71073 8.4768 11.4765 11.9091 75.206 72.553 69.416
ZERR 2 0.0001 0.0002 0.0002 0.001 0.001 0.001
LATT 1
SFAC C H N O S
UNIT 42 40 12 6 2
DFIX 0.86 N1 H1 N3 H3 N4 H4 N6 H6
L.S. 24
SIZE 0.13 0.25 0.33
acta
OMIT -2 54
TEMP 23
EQIV $1 x, y-1, z
EQIV $2 x, y+1, z
HTAB  N1 O3_$1
HTAB  N1 O3'_$1
HTAB  N3 O1
HTAB  N4 O2
HTAB  N6 O1_$2
BOND $H
WGHT    0.069200    0.160200
FVAR       0.14823   0.56069
S1    5    0.050123    0.210132    0.210378    11.00000    0.07811    0.04649 =
         0.05921   -0.00685   -0.03985   -0.01756
O1    4    0.255868   -0.153273    0.486291    11.00000    0.08106    0.04889 =
         0.05502   -0.00131   -0.03287   -0.02909
O2    4    0.205302    0.444636    0.491716    11.00000    0.07196    0.05318 =
         0.04032    0.00024   -0.02385   -0.02352
N1    3    0.381314   -0.192396    0.645635    11.00000    0.06663    0.03975 =
         0.05133    0.00270   -0.02761   -0.02138
H1    2    0.401980   -0.274553    0.665073    11.00000   -1.20000
N2    3    0.217871    0.118267    0.498968    11.00000    0.05280    0.04070 =
         0.04057   -0.00446   -0.01713   -0.01467
N3    3    0.162364    0.111486    0.406442    11.00000    0.06212    0.03590 =
         0.04623   -0.00236   -0.02506   -0.01666
H3    2    0.162910    0.040602    0.397004    11.00000   -1.20000
N4    3    0.136312    0.320094    0.347839    11.00000    0.06155    0.03680 =
         0.03897   -0.00311   -0.02209   -0.01571
H4    2    0.166822    0.316690    0.411544    11.00000   -1.20000
N5    3    0.114992    0.429188    0.267404    11.00000    0.05182    0.03615 =
         0.03800   -0.00408   -0.01705   -0.01230
N6    3    0.186510    0.649251    0.393334    11.00000    0.06338    0.04598 =
         0.04170   -0.01084   -0.01964   -0.01968
H6    2    0.217385    0.674990    0.440593    11.00000   -1.20000
C1    1    0.299998   -0.119109    0.559021    11.00000    0.05394    0.04157 =
         0.04379    0.00017   -0.01714   -0.02046
C2    1    0.276367    0.015022    0.567759    11.00000    0.04842    0.04124 =
         0.03862   -0.00417   -0.01320   -0.01618
C3    1    0.341935    0.007855    0.669467    11.00000    0.05112    0.04567 =
         0.03758   -0.00464   -0.01396   -0.01514
C4    1    0.352255    0.098993    0.721125    11.00000    0.08629    0.05106 =
         0.05587   -0.01181   -0.03074   -0.01615
AFIX  43
H4A   2    0.311438    0.184348    0.690946    11.00000   -1.20000
AFIX   0
C5    1    0.425090    0.059636    0.819094    11.00000    0.10018    0.06926 =
         0.05921   -0.01902   -0.03584   -0.02389
AFIX  43
H5    2    0.433244    0.119316    0.855508    11.00000   -1.20000
AFIX   0
C6    1    0.485980   -0.067498    0.863585    11.00000    0.07630    0.07569 =
         0.04608   -0.00614   -0.02806   -0.02341
AFIX  43
H6A   2    0.534155   -0.091589    0.929675    11.00000   -1.20000
AFIX   0
C7    1    0.476945   -0.159793    0.812094    11.00000    0.06119    0.05773 =
         0.04508    0.00231   -0.02118   -0.01958
AFIX  43
H7    2    0.518358   -0.245140    0.842076    11.00000   -1.20000
AFIX   0
C8    1    0.404188   -0.119903    0.714817    11.00000    0.04736    0.04828 =
         0.03960   -0.00174   -0.01236   -0.01967
C9    1    0.117268    0.217041    0.324052    11.00000    0.04784    0.03920 =
         0.04310   -0.00616   -0.01592   -0.01280
C10   1    0.180629    0.529631    0.407084    11.00000    0.04919    0.04534 =
         0.03738   -0.00795   -0.01399   -0.01552
C11   1    0.136490    0.522717    0.295445    11.00000    0.04504    0.03816 =
         0.03502   -0.00633   -0.01235   -0.01206
C12   1    0.125603    0.645269    0.219803    11.00000    0.04510    0.03695 =
         0.03869   -0.00695   -0.01149   -0.01157
C13   1    0.097824    0.693077    0.105672    11.00000    0.05638    0.04523 =
         0.04071   -0.00651   -0.01578   -0.01376
AFIX  43
H13   2    0.074647    0.644827    0.064116    11.00000   -1.20000
AFIX   0
C14   1    0.105421    0.813902    0.055349    11.00000    0.06932    0.04830 =
         0.04500    0.00265   -0.01877   -0.01448
AFIX  43
H14   2    0.088089    0.847338   -0.021346    11.00000   -1.20000
AFIX   0
C15   1    0.138602    0.886130    0.117764    11.00000    0.07766    0.03872 =
         0.06254    0.00081   -0.02056   -0.01888
AFIX  43
H15   2    0.143246    0.967357    0.082006    11.00000   -1.20000
AFIX   0
C16   1    0.164910    0.840095    0.231879    11.00000    0.06965    0.04097 =
         0.05868   -0.01182   -0.01839   -0.01850
AFIX  43
H16   2    0.186037    0.889131    0.273735    11.00000   -1.20000
AFIX   0
C17   1    0.158742    0.719114    0.281408    11.00000    0.04827    0.03882 =
         0.04233   -0.00923   -0.01299   -0.01097
SAME 0.02 0.04 O3' C18' C19' C20' C21'
SAME 0.02 0.04 O3 C21 C20 C19 C18
PART 1
O3    4    0.445904    0.547250    0.740815    21.00000    0.06604    0.04891 =
         0.05300   -0.00256   -0.01902   -0.02328
C18   1    0.359656    0.475441    0.710973    21.00000    0.08506    0.07812 =
         0.08045   -0.01939   -0.03708   -0.03530
AFIX  23
H18C  2    0.443167    0.407125    0.670983    21.00000   -1.20000
H18D  2    0.283345    0.528847    0.659248    21.00000   -1.20000
AFIX   0
C19   1    0.258304    0.424821    0.828069    21.00000    0.05917    0.05338 =
         0.11512   -0.00522   -0.02837   -0.02013
AFIX  23
H19C  2    0.244870    0.345070    0.825557    21.00000   -1.20000
H19D  2    0.144742    0.484287    0.850544    21.00000   -1.20000
AFIX   0
C20   1    0.370641    0.407634    0.913638    21.00000    0.07016    0.05296 =
         0.07323    0.01154   -0.03234   -0.02027
AFIX  23
H20C  2    0.306469    0.401497    0.996327    21.00000   -1.20000
H20D  2    0.473131    0.335113    0.904206    21.00000   -1.20000
AFIX   0
C21   1    0.413550    0.531448    0.867396    21.00000    0.09834    0.04802 =
         0.04112   -0.01185   -0.00447   -0.02919
AFIX  23
H21C  2    0.317220    0.600654    0.897622    21.00000   -1.20000
H21D  2    0.515071    0.527839    0.891436    21.00000   -1.20000
AFIX   0
PART 0
PART 2
O3'   4    0.471020    0.544648    0.735324   -21.00000    0.05508    0.05400 =
         0.04657   -0.01389   -0.02119   -0.01486
C18'  1    0.370161    0.504898    0.682927   -21.00000    0.05711    0.04684 =
         0.08034   -0.01555   -0.02912   -0.01210
AFIX  23
H18A  2    0.434135    0.483656    0.604730   -21.00000   -1.20000
H18B  2    0.262338    0.570464    0.675355   -21.00000   -1.20000
AFIX   0
C19'  1    0.336850    0.390342    0.769327   -21.00000    0.07216    0.05707 =
         0.11222   -0.02206   -0.01436   -0.02804
AFIX  23
H19A  2    0.438453    0.316992    0.761783   -21.00000   -1.20000
H19B  2    0.239822    0.371120    0.759144   -21.00000   -1.20000
AFIX   0
C20'  1    0.294811    0.435662    0.888635   -21.00000    0.15163    0.12289 =
         0.07884    0.00915   -0.02542   -0.09016
AFIX  23
H20A  2    0.176332    0.489488    0.907918   -21.00000   -1.20000
H20B  2    0.314023    0.365229    0.953519   -21.00000   -1.20000
AFIX   0
C21'  1    0.423449    0.508814    0.862079   -21.00000    0.06576    0.05857 =
         0.05890   -0.02267   -0.01571   -0.00516
AFIX  23
H21A  2    0.371430    0.583217    0.900050   -21.00000   -1.20000
H21B  2    0.524949    0.456666    0.892237   -21.00000   -1.20000
HKLF 4
REM  sad in P-1
REM R1 =  0.0398 for   3628 Fo > 4sig(Fo)  and  0.0501 for all   4451 data
REM    338 parameters refined using     30 restraints
END
WGHT      0.0709      0.1495
REM Highest difference peak  0.195,  deepest hole -0.279,  1-sigma level  0.059
Q1    1   0.1802  0.6744  0.2403  11.00000  0.05    0.20
Q2    1   0.5032 -0.0018  0.8185  11.00000  0.05    0.18
Q3    1   0.5301 -0.1176  0.8193  11.00000  0.05    0.17
Q4    1   0.0051  0.2240  0.3019  11.00000  0.05    0.17
;
data_global
_journal_date_recd_electronic     2012-05-16
_journal_date_accepted     2012-05-18
_journal_name_full     'Acta Crystallographica, Section E'
_journal_year     2012
_journal_volume     68
_journal_issue      6
_journal_page_first     o1870
_journal_page_last     o1870
_journal_paper_category     QO
_journal_paper_doi     10.1107/S1600536812022714
_journal_coeditor_code     IS5142
_publ_contact_author_name     'Hamid Khaledi'
_publ_contact_author_address
;
Department of Chemistry, University of Malaya, 50603 Kuala Lumpur, Malaysia
;
_publ_contact_author_email     'hamid.khaledi@gmail.com'
_publ_contact_author_fax     '603-79674193'
_publ_contact_author_phone     '603-79674246'
_publ_section_title
;
1,5-Bis(2-oxoindolin-3-ylidene)thiocarbonohydrazide tetrahydrofuran monosolvate
;
loop_
    _publ_author_name
    _publ_author_footnote
    _publ_author_address
    'Pezeshkpour, Shaghayegh' .
;
Department of Chemistry, University of Malaya, 50603 Kuala Lumpur, Malaysia
;
    'Khaledi, Hamid' .
;
Department of Chemistry, University of Malaya, 50603 Kuala Lumpur, Malaysia
;
    'Mohd Ali, Hapipah' .
;
Department of Chemistry, University of Malaya, 50603 Kuala Lumpur, Malaysia
;
