# Supplementary material for: 1,5-Bis(2-oxoindolin-3-yl­idene)thio­carbonohydrazide tetra­hydro­furan monosolvate
Source: Acta Crystallogr Sect E Struct Rep Online. 2012 May 23;68(Pt 6):o1870. doi: 10.1107/S1600536812022714 (PMC3379434; doi:10.1107/S1600536812022714)
Supplement: Supplementary file 2 [file e-68-o1870-Isup2.hkl]

# 
# h,k,l, Fc-squared, Fo-squared, sigma(Fo-squared) and status flag 
# 
data_I
_shelx_title ' sad in P-1' 
_shelx_refln_list_code          4 
_shelx_F_calc_maximum      241.29 
_exptl_crystal_F_000       456.00 
_reflns_d_resolution_high  0.7829 
 
loop_ 
 _symmetry_equiv_pos_as_xyz 
 'x, y, z' 
 '-x, -y, -z' 
 
_cell_length_a     8.4768 
_cell_length_b    11.4765 
_cell_length_c    11.9091 
_cell_angle_alpha  75.206 
_cell_angle_beta   72.553 
_cell_angle_gamma  69.416 
 
_shelx_F_squared_multiplier     1.000 
 
loop_ 
 _refln_index_h 
 _refln_index_k 
 _refln_index_l 
 _refln_F_squared_calc 
 _refln_F_squared_meas 
 _refln_F_squared_sigma 
 _refln_observed_status 
   1   0   0      233.43      246.02      2.28 o 
   2   0   0      778.38      785.22      8.32 o 
   3   0   0     2851.00     2845.18     33.19 o 
   4   0   0     1069.95     1123.25     11.99 o 
   5   0   0       12.64       12.20      0.56 o 
   6   0   0       14.96       15.29      0.58 o 
   7   0   0        7.09       10.92      1.37 o 
   8   0   0        9.42        9.10      1.37 o 
   9   0   0        1.67        2.73      1.37 o 
  -9   1   0        1.13        1.82      1.37 o 
  -8   1   0        2.45        1.82      1.37 o 
  -7   1   0        2.41        1.97      0.53 o 
  -6   1   0       59.46       65.13      1.21 o 
  -5   1   0        8.92        8.65      0.53 o 
  -4   1   0      767.34      768.98      8.40 o 
  -3   1   0      513.25      525.55      5.69 o 
  -2   1   0       37.93       30.72      0.64 o 
  -1   1   0     1518.80     1493.74     26.85 o 
   0   1   0        0.31        0.00      4.55 o 
   1   1   0        3.57        2.28      0.32 o 
   2   1   0       11.01       10.33      0.24 o 
   3   1   0      561.13      611.96      5.63 o 
   4   1   0       22.10       14.63      0.59 o 
   5   1   0      149.64      162.66      2.07 o 
   6   1   0       95.00       94.07      1.39 o 
   7   1   0       18.05       19.12      1.37 o 
   8   1   0        0.02        1.37      1.37 o 
   9   1   0       15.84       18.66      1.82 o 
  10   1   0        3.70        4.10      1.37 o 
  -9   2   0        0.56        0.91      1.37 o 
  -8   2   0        0.82       -1.37      1.37 o 
  -7   2   0       37.27       40.45      1.19 o 
  -6   2   0       81.09       77.11      1.47 o 
  -5   2   0       41.95       34.49      0.85 o 
  -4   2   0        0.00       -0.26      0.26 o 
  -3   2   0       12.56       16.62      0.64 o 
  -2   2   0        7.08        4.83      0.47 o 
  -1   2   0     6547.68     6610.31    120.81 o 
   0   2   0      787.34      802.61      7.33 o 
   1   2   0     3101.59     3138.32     28.43 o 
   2   2   0     2457.15     2436.09     31.21 o 
   3   2   0      137.11      119.76      2.73 o 
   4   2   0      154.95      143.80      1.74 o 
   5   2   0        9.26       10.75      0.60 o 
   6   2   0        7.43        7.57      0.68 o 
   7   2   0       27.44       31.86      1.82 o 
   8   2   0        1.00        0.46      0.91 o 
   9   2   0        5.60        7.28      1.37 o 
  10   2   0        0.48        1.82      1.37 o 
  -8   3   0        3.88        4.55      1.37 o 
  -7   3   0        3.02        4.00      0.58 o 
  -6   3   0       36.98       33.83      0.91 o 
  -5   3   0      203.65      207.54      2.38 o 
  -4   3   0       58.54       50.14      0.94 o 
  -3   3   0       86.32       77.68      1.21 o 
  -2   3   0      283.74      277.82      3.23 o 
  -1   3   0      745.71      759.43      6.99 o 
   0   3   0     5979.06     6163.57     56.45 o 
   1   3   0      291.74      330.74      3.58 o 
   2   3   0        8.90        8.10      0.23 o 
   3   3   0      574.57      642.21     16.16 o 
   4   3   0       14.71       15.41      1.59 o 
   5   3   0       16.52       12.81      0.91 o 
   6   3   0        1.75        1.82      0.64 o 
   7   3   0       55.76       54.40      1.61 o 
   8   3   0       21.75       21.85      1.82 o 
   9   3   0        6.25        6.37      1.37 o 
  10   3   0        0.07        0.00      1.37 o 
  -8   4   0        0.02        0.91      1.37 o 
  -7   4   0        0.01       -0.57      0.94 o 
  -6   4   0       21.48       24.90      0.94 o 
  -5   4   0       24.31       26.22      0.85 o 
  -4   4   0      196.96      192.37      2.53 o 
  -3   4   0       88.65       95.12      1.75 o 
  -2   4   0       31.84       45.42      0.85 o 
  -1   4   0        6.00        4.57      0.23 o 
   0   4   0      418.38      499.02      4.66 o 
   1   4   0        0.82        0.76      0.36 o 
   2   4   0     4133.63     4303.68     39.05 o 
   3   4   0      219.87      208.10      2.44 o 
   4   4   0      412.32      393.95      5.47 o 
   5   4   0        3.80        3.88      0.64 o 
   6   4   0       42.74       46.78      1.42 o 
   7   4   0        1.00       -0.23      0.68 o 
   8   4   0        9.30        9.58      0.97 o 
   9   4   0        5.05        3.19      1.37 o 
  10   4   0        0.53        1.37      1.37 o 
  -8   5   0        0.08        0.00      1.37 o 
  -7   5   0       38.25       36.62      1.21 o 
  -6   5   0       19.11       16.66      0.94 o 
  -5   5   0       12.34        8.88      0.97 o 
  -4   5   0      136.23      131.53      3.19 o 
  -3   5   0      449.34      463.00      7.16 o 
  -2   5   0      345.82      311.14      3.66 o 
  -1   5   0     1514.33     1605.15     14.72 o 
   0   5   0       53.92       61.42      0.77 o 
   1   5   0      630.67      738.65      7.87 o 
   2   5   0        0.68        1.39      0.86 o 
   3   5   0     1301.95     1315.40     11.94 o 
   4   5   0        0.02        0.23      0.32 o 
   5   5   0      170.83      165.90      2.90 o 
   6   5   0       75.85       71.95      1.75 o 
   7   5   0        2.07        2.50      0.64 o 
   8   5   0        0.34        0.23      0.64 o 
   9   5   0        0.80        2.05      0.97 o 
  10   5   0        1.92        1.37      1.37 o 
  -7   6   0       10.30       12.23      0.94 o 
  -6   6   0        2.67        2.15      0.66 o 
  -5   6   0       17.69       17.22      1.59 o 
  -4   6   0       10.69        9.13      0.97 o 
  -3   6   0      104.93      103.10      2.25 o 
  -2   6   0       37.86       31.09      0.70 o 
  -1   6   0      157.48      172.27      2.17 o 
   0   6   0      279.01      333.44      3.35 o 
   1   6   0       13.18       13.97      1.14 o 
   2   6   0       30.37       25.75      0.60 o 
   3   6   0      697.68      761.19      7.10 o 
   4   6   0      293.47      287.11      4.06 o 
   5   6   0      222.22      212.41      4.32 o 
   6   6   0       56.33       60.54      1.61 o 
   7   6   0        7.01        9.34      0.97 o 
   8   6   0       22.49       23.21      1.29 o 
   9   6   0        1.01        2.05      0.97 o 
  10   6   0        0.03        0.68      1.14 o 
  -7   7   0        0.45       -0.66      0.66 o 
  -6   7   0        0.00       -0.64      0.64 o 
  -5   7   0        0.08        0.23      0.68 o 
  -4   7   0       74.76       78.45      3.64 o 
  -3   7   0       58.74       58.29      1.61 o 
  -2   7   0      355.77      360.32      5.30 o 
  -1   7   0      326.27      313.68      3.66 o 
   0   7   0        6.83        9.57      0.46 o 
   1   7   0        6.18        8.42      0.53 o 
   2   7   0      583.00      548.17      6.22 o 
   3   7   0        1.73        3.08      0.33 o 
   4   7   0        9.22        9.27      0.37 o 
   5   7   0       21.33       23.90      1.09 o 
   6   7   0        1.01        1.59      0.64 o 
   7   7   0       22.06       21.64      1.29 o 
   8   7   0       13.05       11.40      2.28 o 
   9   7   0        5.66        6.52      2.50 o 
  10   7   0        1.35        0.46      1.82 o 
  -6   8   0        0.03       -1.14      1.14 o 
  -5   8   0        0.01        0.00      1.14 o 
  -4   8   0       12.49       10.70      0.97 o 
  -3   8   0        2.78        1.82      0.91 o 
  -2   8   0      342.07      321.78      4.98 o 
  -1   8   0       52.66       60.54      1.61 o 
   0   8   0       29.64       29.94      0.85 o 
   1   8   0       11.03       11.13      0.53 o 
   2   8   0       23.42       22.01      0.79 o 
   3   8   0       68.74       71.27      1.07 o 
   4   8   0       62.01       62.15      1.01 o 
   5   8   0      113.77      109.94      2.25 o 
   6   8   0      125.69      125.88      2.57 o 
   7   8   0       33.25       31.94      2.73 o 
   8   8   0        2.00        2.73      0.97 o 
   9   8   0        0.84        0.23      0.97 o 
  -5   9   0        0.00       -0.46      0.97 o 
  -4   9   0        0.14       -0.68      0.68 o 
  -3   9   0       18.22       20.32      1.29 o 
  -2   9   0       90.53       87.20      2.07 o 
  -1   9   0        0.01        0.23      0.64 o 
   0   9   0      446.03      439.20      9.56 o 
   1   9   0      622.12      640.35      7.35 o 
   2   9   0       49.97       50.29      1.29 o 
   3   9   0       26.62       24.26      0.96 o 
   4   9   0       47.15       43.53      0.83 o 
   5   9   0        0.01        0.23      0.64 o 
   6   9   0       16.64       16.63      1.09 o 
   7   9   0       12.63       13.20      0.97 o 
   8   9   0        2.36        2.09      0.91 o 
   9   9   0        9.06        7.63      1.09 o 
  -4  10   0       33.99       34.19      1.61 o 
  -3  10   0      111.31      112.04      5.46 o 
  -2  10   0      160.41      160.68      3.22 o 
  -1  10   0      331.58      325.87      7.74 o 
   0  10   0       61.97       59.71      1.75 o 
   1  10   0      111.15      100.58      2.25 o 
   2  10   0      158.94      146.50      2.18 o 
   3  10   0       67.66       57.24      1.14 o 
   4  10   0       49.08       48.54      1.57 o 
   5  10   0        0.24        1.14      0.68 o 
   6  10   0        2.81        2.73      0.76 o 
   7  10   0        7.52        9.58      0.97 o 
   8  10   0        0.08       -0.46      0.64 o 
   9  10   0       27.05       34.23      1.82 o 
  -3  11   0       10.88       13.01      1.29 o 
  -2  11   0        0.43        0.73      0.76 o 
  -1  11   0        2.05        1.37      0.64 o 
   0  11   0        3.71        2.56      0.68 o 
   1  11   0       32.07       36.06      1.42 o 
   2  11   0       29.36       28.01      1.29 o 
   3  11   0        0.16        0.15      0.53 o 
   4  11   0       27.12       25.28      1.29 o 
   5  11   0       10.28       13.67      0.97 o 
   6  11   0        0.31        0.23      0.64 o 
   7  11   0       36.38       34.16      1.61 o 
   8  11   0        0.04       -0.18      0.91 o 
  -2  12   0        4.64        4.68      0.97 o 
  -1  12   0        6.01        4.34      0.97 o 
   0  12   0       47.31       46.42      1.75 o 
   1  12   0       51.18       54.89      1.75 o 
   2  12   0       14.57       14.62      0.97 o 
   3  12   0       51.53       48.46      1.31 o 
   4  12   0        0.76        0.68      0.68 o 
   5  12   0       38.71       35.55      1.61 o 
   6  12   0        2.49        2.50      0.97 o 
   7  12   0        0.71        1.27      0.76 o 
  -1  13   0        3.12        2.96      0.97 o 
   0  13   0       11.16        8.28      1.09 o 
   1  13   0        5.17        5.17      0.97 o 
   2  13   0       57.23       65.70      1.58 o 
   3  13   0       12.44       14.82      1.09 o 
   4  13   0       30.18       30.04      1.82 o 
   5  13   0        2.83        3.87      0.97 o 
   6  13   0        9.84        9.56      1.09 o 
   2  14   0       10.73       12.77      1.19 o 
   3  14   0        2.57        5.46      1.37 o 
   4  14   0        4.33        5.01      1.37 o 
  -6 -13   1        4.47        3.98      1.14 o 
  -5 -13   1       15.96       16.19      1.29 o 
  -4 -13   1        6.63        8.65      1.37 o 
  -3 -13   1       11.93       11.83      1.37 o 
  -2 -13   1       26.69       29.84      1.21 o 
  -1 -13   1       10.91       11.25      1.09 o 
   0 -13   1       17.21       21.03      1.42 o 
  -7 -12   1        9.84       13.01      1.29 o 
  -6 -12   1        3.18        3.19      0.97 o 
  -5 -12   1       11.04        8.02      0.97 o 
  -4 -12   1       45.53       46.71      1.61 o 
  -3 -12   1       37.37       40.44      1.59 o 
  -2 -12   1        9.35        9.64      0.97 o 
  -1 -12   1        0.85        0.68      0.68 o 
   0 -12   1        0.03        0.46      0.64 o 
   1 -12   1       11.32       13.97      1.29 o 
   2 -12   1        0.09        0.73      0.76 o 
  -8 -11   1        0.15       -0.97      0.97 o 
  -7 -11   1        0.22        0.64      0.76 o 
  -6 -11   1       37.85       34.94      2.05 o 
  -5 -11   1        1.39        1.14      0.68 o 
  -4 -11   1       13.07       12.31      0.97 o 
  -3 -11   1       12.88       17.01      0.85 o 
  -2 -11   1       50.12       42.46      1.82 o 
  -1 -11   1       49.29       46.92      1.61 o 
   0 -11   1        1.40        2.56      0.68 o 
   1 -11   1        1.83        1.91      0.76 o 
   2 -11   1        0.04       -0.55      1.59 o 
   3 -11   1       26.63       26.85      1.61 o 
  -8 -10   1        0.11        0.23      0.97 o 
  -7 -10   1       13.50       15.25      1.29 o 
  -6 -10   1        7.44        7.31      0.97 o 
  -5 -10   1       41.40       38.96      1.42 o 
  -4 -10   1      132.34      122.47      2.57 o 
  -3 -10   1       17.76       12.57      0.68 o 
  -2 -10   1      175.24      167.33      3.04 o 
  -1 -10   1      433.62      410.05      6.27 o 
   0 -10   1      185.27      181.19      3.37 o 
   1 -10   1      127.61      113.62      2.40 o 
   2 -10   1      102.61       96.23      2.40 o 
   3 -10   1       43.99       45.06      1.75 o 
   4 -10   1        5.62        5.05      0.97 o 
  -9  -9   1        5.66        5.61      0.97 o 
  -8  -9   1        0.35       -0.46      0.76 o 
  -7  -9   1        0.26       -0.64      0.64 o 
  -6  -9   1        5.38        7.57      0.97 o 
  -5  -9   1        8.12        6.61      0.97 o 
  -4  -9   1      148.52      151.33      2.90 o 
  -3  -9   1      386.39      393.49      4.64 o 
  -2  -9   1       92.17      100.54      2.07 o 
  -1  -9   1      143.58      140.64      2.10 o 
   0  -9   1      520.29      513.57      7.56 o 
   1  -9   1       84.46       93.84      2.73 o 
   2  -9   1        6.29        6.40      0.97 o 
   3  -9   1        0.03        0.68      0.64 o 
   4  -9   1        0.36       -0.64      0.64 o 
   5  -9   1        4.35        3.78      1.37 o 
  -9  -8   1        5.61        4.19      0.97 o 
  -8  -8   1       21.50       20.12      1.37 o 
  -7  -8   1       24.68       26.64      1.29 o 
  -6  -8   1        7.45        6.67      0.97 o 
  -5  -8   1       36.71       40.69      1.42 o 
  -4  -8   1      203.10      205.48      2.31 o 
  -3  -8   1      110.02      108.38      1.47 o 
  -2  -8   1       34.63       29.44      0.79 o 
  -1  -8   1      166.86      164.22      2.72 o 
   0  -8   1      511.99      481.35      5.60 o 
   1  -8   1        1.82        0.68      0.64 o 
   2  -8   1        0.92       -0.46      0.64 o 
   3  -8   1        2.25        2.28      0.64 o 
   4  -8   1        1.94        2.64      0.76 o 
   5  -8   1        0.11       -0.64      0.64 o 
   6  -8   1        3.36        2.05      0.97 o 
  -9  -7   1        1.16        2.50      1.14 o 
  -8  -7   1        0.50        0.68      0.64 o 
  -7  -7   1       52.71       54.30      2.73 o 
  -6  -7   1        6.79        8.88      0.97 o 
  -5  -7   1       57.95       60.76      1.61 o 
  -4  -7   1      100.91       87.91      1.14 o 
  -3  -7   1        4.77        4.89      0.29 o 
  -2  -7   1       40.36       41.61      1.56 o 
  -1  -7   1      195.45      172.54      3.64 o 
   0  -7   1       73.18       76.16      1.22 o 
   1  -7   1        2.75        2.98      0.64 o 
   2  -7   1      282.87      289.74      4.66 o 
   3  -7   1        1.26        0.00      0.64 o 
   4  -7   1        4.47        4.37      0.91 o 
   5  -7   1       16.16       17.31      1.29 o 
   6  -7   1       22.46       25.44      3.19 o 
   7  -7   1        0.51        0.42      0.85 o 
  -9  -6   1        0.36        0.91      1.37 o 
  -8  -6   1        7.09        7.06      0.97 o 
  -7  -6   1       39.12       37.78      1.61 o 
  -6  -6   1      102.32       95.74      2.28 o 
  -5  -6   1        4.47        6.83      0.64 o 
  -4  -6   1        0.41        0.64      0.30 o 
  -3  -6   1       58.91       67.54      1.01 o 
  -2  -6   1      185.63      203.47      2.21 o 
  -1  -6   1     1031.37     1133.69     14.94 o 
   0  -6   1       15.87       21.73      0.66 o 
   1  -6   1      848.35      838.05      9.19 o 
   2  -6   1       97.81       87.68      2.50 o 
   3  -6   1       28.18       24.74      1.09 o 
   4  -6   1       23.38       21.08      1.14 o 
   5  -6   1        0.24        0.30      0.41 o 
   6  -6   1       31.03       30.85      2.05 o 
   7  -6   1        3.27        3.67      0.79 o 
 -10  -5   1        0.94        1.37      1.37 o 
  -9  -5   1        1.54        2.28      0.97 o 
  -8  -5   1        5.08        6.14      1.59 o 
  -7  -5   1        9.28        9.19      0.97 o 
  -6  -5   1      118.12      109.81      3.64 o 
  -5  -5   1      365.39      369.62      5.47 o 
  -4  -5   1       71.10       71.91      1.61 o 
  -3  -5   1      180.75      201.41      2.03 o 
  -2  -5   1      174.70      206.09      2.15 o 
  -1  -5   1      681.27      729.50      7.87 o 
   0  -5   1      680.04      705.55      9.49 o 
   1  -5   1      347.84      427.25      4.81 o 
   2  -5   1      143.75      144.17      2.49 o 
   3  -5   1      148.55      168.65      2.14 o 
   4  -5   1       77.52       74.36      1.82 o 
   5  -5   1      170.19      163.92      3.04 o 
   6  -5   1       12.34       11.38      1.59 o 
   7  -5   1        0.44        0.72      0.66 o 
   8  -5   1        0.43       -0.85      0.85 o 
 -10  -4   1        0.04        1.37      1.37 o 
  -9  -4   1        0.53        0.46      0.97 o 
  -8  -4   1        5.78        6.98      1.59 o 
  -7  -4   1        0.76        1.14      0.64 o 
  -6  -4   1       24.25       27.55      1.29 o 
  -5  -4   1      193.50      194.17      3.41 o 
  -4  -4   1     1033.32     1034.59     13.88 o 
  -3  -4   1        0.43        0.34      0.23 o 
  -2  -4   1     1852.99     1965.30     17.74 o 
  -1  -4   1       59.31       62.31      1.28 o 
   0  -4   1     1115.99     1289.46     16.88 o 
   1  -4   1       31.86       26.99      0.49 o 
   2  -4   1      830.01      778.70      9.02 o 
   3  -4   1      138.62      141.71      1.80 o 
   4  -4   1        3.51        1.37      0.32 o 
   5  -4   1        1.95        1.59      0.64 o 
   6  -4   1        0.04       -0.15      0.53 o 
   7  -4   1        0.85        0.91      0.58 o 
   8  -4   1       14.59       14.78      0.94 o 
 -10  -3   1        5.54        7.74      1.82 o 
  -9  -3   1        1.95        1.82      1.37 o 
  -8  -3   1        2.95        2.09      0.91 o 
  -7  -3   1        1.08        2.28      0.64 o 
  -6  -3   1        1.11        0.68      0.68 o 
  -5  -3   1        1.01        2.07      0.46 o 
  -4  -3   1      305.31      296.52      4.18 o 
  -3  -3   1      194.81      192.98      2.90 o 
  -2  -3   1      520.64      472.23      4.37 o 
  -1  -3   1      112.90      134.73      1.58 o 
   0  -3   1      127.40      110.50      1.75 o 
   1  -3   1     1016.65      996.37     13.65 o 
   2  -3   1        0.76        1.78      0.33 o 
   3  -3   1      421.64      448.67      5.95 o 
   4  -3   1      659.72      682.95      7.52 o 
   5  -3   1        9.98       12.98      1.59 o 
   6  -3   1        5.53        5.23      0.58 o 
   7  -3   1        3.00        1.99      0.58 o 
   8  -3   1        2.94        3.19      1.37 o 
   9  -3   1        0.02        0.46      1.37 o 
  -9  -2   1        7.68        9.10      1.82 o 
  -8  -2   1        0.23       -0.46      0.91 o 
  -7  -2   1        0.15       -0.23      0.68 o 
  -6  -2   1        0.12        1.37      0.91 o 
  -5  -2   1      139.49      121.75      2.25 o 
  -4  -2   1      333.45      362.71      8.42 o 
  -3  -2   1      461.75      447.70      5.95 o 
  -2  -2   1     1820.81     1824.19     18.89 o 
  -1  -2   1     3540.52     3698.91     33.49 o 
   0  -2   1      286.14      288.56      3.86 o 
   1  -2   1      111.46      133.13      1.93 o 
   2  -2   1       38.65       35.59      1.82 o 
   3  -2   1      676.38      642.69      8.67 o 
   4  -2   1      396.13      395.92      6.60 o 
   5  -2   1      290.09      286.30      3.58 o 
   6  -2   1        0.71        0.91      0.53 o 
   7  -2   1        1.36        0.97      0.66 o 
   8  -2   1       11.09       13.65      1.82 o 
   9  -2   1        2.88        3.19      1.37 o 
  -9  -1   1        0.18        1.37      1.37 o 
  -8  -1   1       19.38       17.29      1.82 o 
  -7  -1   1       18.32       16.84      1.37 o 
  -6  -1   1        1.21        0.00      0.91 o 
  -5  -1   1       40.78       44.39      0.77 o 
  -4  -1   1       13.84       11.87      0.39 o 
  -3  -1   1      154.89      164.94      2.00 o 
  -2  -1   1     9562.89     9003.05    624.67 o 
  -1  -1   1        0.08        0.34      0.26 o 
   0  -1   1       58.36       60.33      1.14 o 
   1  -1   1      777.26      821.50      8.57 o 
   2  -1   1     1136.94     1085.54     61.90 o 
   3  -1   1      661.93      656.36     10.70 o 
   4  -1   1       59.04       56.29      1.05 o 
   5  -1   1        1.10        1.37      0.32 o 
   6  -1   1        2.34        3.91      0.71 o 
   7  -1   1       28.42       26.95      0.94 o 
   8  -1   1        3.08        3.64      1.37 o 
   9  -1   1        2.40        5.01      1.37 o 
  -9   0   1        5.45        5.01      1.37 o 
  -8   0   1       32.23       33.68      2.28 o 
  -7   0   1        0.11        0.00      0.91 o 
  -6   0   1       97.83       93.42      1.39 o 
  -5   0   1      751.25      728.70      7.96 o 
  -4   0   1        7.32        9.53      0.44 o 
  -3   0   1      463.01      460.80      4.90 o 
  -2   0   1    58220.67    45513.05    845.63 o 
  -1   0   1       67.43       63.26      1.82 o 
   1   0   1     1044.96     1036.52     13.35 o 
   2   0   1     8956.94     8006.27    166.81 o 
   3   0   1        0.08       -0.15      0.29 o 
   4   0   1      126.18      123.80      1.93 o 
   5   0   1        2.26        1.42      0.52 o 
   6   0   1        0.84        1.42      0.33 o 
   7   0   1        6.14        5.89      0.58 o 
   8   0   1       14.60       13.65      1.82 o 
   9   0   1        0.02        1.37      1.37 o 
  -9   1   1        0.19        1.82      1.37 o 
  -8   1   1        4.28        3.64      1.37 o 
  -7   1   1       22.82       19.12      1.82 o 
  -6   1   1      327.90      326.18      6.08 o 
  -5   1   1      427.01      426.41      7.51 o 
  -4   1   1       40.52       38.96      0.85 o 
  -3   1   1     3040.11     3180.47     33.61 o 
  -2   1   1     4365.06     4143.25     48.86 o 
  -1   1   1        2.34        1.06      0.29 o 
   0   1   1      987.82      980.81     18.66 o 
   1   1   1     2265.89     2194.60     22.94 o 
   2   1   1     1103.21     1078.25     11.20 o 
   3   1   1      522.31      542.74      5.00 o 
   4   1   1      280.89      273.57      3.06 o 
   5   1   1      128.26      124.03      1.93 o 
   6   1   1        1.70        2.44      0.30 o 
   7   1   1       31.42       30.95      1.82 o 
   8   1   1       30.59       27.31      1.82 o 
   9   1   1        5.22        3.19      1.37 o 
  10   1   1        7.20        6.83      1.37 o 
  -9   2   1        0.12        0.00      1.37 o 
  -8   2   1        4.64        3.64      1.37 o 
  -7   2   1        3.08        4.55      1.37 o 
  -6   2   1        9.01        9.86      0.58 o 
  -5   2   1        0.11       -0.27      0.47 o 
  -4   2   1        2.04        1.26      0.56 o 
  -3   2   1      411.35      406.00      5.63 o 
  -2   2   1      151.99      143.86      1.84 o 
  -1   2   1     5609.61     5490.99     71.71 o 
   0   2   1     2856.34     2991.95     31.68 o 
   1   2   1     1189.88     1198.66     12.52 o 
   2   2   1      609.54      572.97     15.47 o 
   3   2   1      649.52      695.93      7.73 o 
   4   2   1      175.97      171.23      2.00 o 
   5   2   1        0.35        0.61      0.36 o 
   6   2   1        3.10        1.94      0.41 o 
   7   2   1      237.21      228.48      5.46 o 
   8   2   1        1.88        2.28      0.91 o 
   9   2   1       35.64       37.78      2.28 o 
  10   2   1        4.82        5.01      1.37 o 
  -8   3   1        0.05       -0.46      1.37 o 
  -7   3   1       54.20       60.29      2.31 o 
  -6   3   1       54.30       52.17      1.66 o 
  -5   3   1       10.04       11.85      0.49 o 
  -4   3   1       24.01       23.76      1.31 o 
  -3   3   1      549.55      525.72      7.24 o 
  -2   3   1     2386.79     2441.39     32.31 o 
  -1   3   1       46.63       41.76      0.60 o 
   0   3   1     1485.88     1499.08     19.77 o 
   1   3   1      299.06      345.96      3.68 o 
   2   3   1      349.85      316.59      3.60 o 
   3   3   1      212.42      190.04      2.72 o 
   4   3   1        9.35        7.93      0.47 o 
   5   3   1      154.22      142.86      1.80 o 
   6   3   1       71.53       71.91      1.61 o 
   7   3   1        1.35        1.59      0.64 o 
   8   3   1        4.73        5.92      1.37 o 
   9   3   1        2.34        0.46      1.37 o 
  10   3   1        0.01        0.00      1.37 o 
  -8   4   1        2.88        4.10      1.37 o 
  -7   4   1        0.86        1.14      0.58 o 
  -6   4   1        8.90        7.44      0.66 o 
  -5   4   1       35.91       34.52      0.83 o 
  -4   4   1       11.69        7.81      0.77 o 
  -3   4   1       15.58       18.26      1.17 o 
  -2   4   1      192.23      187.36      2.27 o 
  -1   4   1       74.16       78.04      0.95 o 
   0   4   1     2792.98     2887.05     43.84 o 
   1   4   1      645.98      637.07      6.74 o 
   2   4   1      440.93      441.56      4.73 o 
   3   4   1       35.74       42.13      1.14 o 
   4   4   1       30.11       31.43      0.97 o 
   5   4   1       15.72       15.02      0.76 o 
   6   4   1      279.46      279.03      4.18 o 
   7   4   1       45.55       41.65      2.96 o 
   8   4   1       14.79       17.40      1.37 o 
   9   4   1       22.13       25.94      2.28 o 
  10   4   1        0.44       -0.46      0.91 o 
  -8   5   1        2.29        1.82      1.37 o 
  -7   5   1        0.02       -0.58      0.58 o 
  -6   5   1       32.08       32.02      1.54 o 
  -5   5   1      138.92      133.36      2.10 o 
  -4   5   1       47.57       47.02      1.68 o 
  -3   5   1      536.02      522.16      5.94 o 
  -2   5   1       80.01       77.44      1.21 o 
  -1   5   1      221.06      243.85      2.49 o 
   0   5   1        7.15        7.88      0.44 o 
   1   5   1      380.54      424.53      4.09 o 
   2   5   1      789.40      859.35      7.85 o 
   3   5   1      966.63     1003.69     19.80 o 
   4   5   1      226.82      215.75      3.22 o 
   5   5   1        3.85        1.93      0.46 o 
   6   5   1        2.46        3.88      0.64 o 
   7   5   1        0.06       -0.23      0.64 o 
   8   5   1        4.34        3.70      0.64 o 
   9   5   1        8.79       11.91      1.09 o 
  10   5   1        6.61        8.19      1.82 o 
  -7   6   1        1.73        2.12      0.79 o 
  -6   6   1        1.27        2.10      0.58 o 
  -5   6   1        2.23        2.28      0.64 o 
  -4   6   1       71.65       72.82      2.73 o 
  -3   6   1       20.74       18.49      0.93 o 
  -2   6   1      268.41      293.91      3.58 o 
  -1   6   1       16.88       16.74      0.49 o 
   0   6   1      344.65      329.77      3.29 o 
   1   6   1     1253.40     1305.03     12.10 o 
   2   6   1      138.51      139.04      1.42 o 
   3   6   1      350.42      348.54      3.94 o 
   4   6   1      254.84      268.40      3.15 o 
   5   6   1       20.48       22.98      0.81 o 
   6   6   1      178.93      182.11      3.22 o 
   7   6   1        5.41        5.90      1.14 o 
   8   6   1        4.93        8.65      0.97 o 
   9   6   1       43.19       48.25      1.93 o 
  10   6   1        6.58        8.19      1.37 o 
  -6   7   1        6.73        5.67      0.79 o 
  -5   7   1       18.87       17.14      1.09 o 
  -4   7   1      271.51      262.68      4.34 o 
  -3   7   1       89.93       94.55      2.07 o 
  -2   7   1       16.22       17.56      1.67 o 
  -1   7   1       24.43       24.66      0.54 o 
   0   7   1      256.92      231.32      2.49 o 
   1   7   1      192.92      213.50      2.33 o 
   2   7   1        7.57        7.34      0.53 o 
   3   7   1       38.85       29.83      0.68 o 
   4   7   1       50.28       50.20      1.04 o 
   5   7   1      257.93      264.43      4.18 o 
   6   7   1        0.69        0.46      0.91 o 
   7   7   1       22.20       20.95      1.29 o 
   8   7   1        0.79        0.23      1.14 o 
   9   7   1        1.04       -0.09      0.76 o 
  10   7   1       13.64       16.89      1.29 o 
  -6   8   1        2.12        1.82      0.86 o 
  -5   8   1        5.67        4.61      1.59 o 
  -4   8   1       46.94       46.95      1.82 o 
  -3   8   1        5.73        6.40      0.97 o 
  -2   8   1       23.08       19.45      1.09 o 
  -1   8   1        4.77        5.12      0.29 o 
   0   8   1        8.90        6.50      0.29 o 
   1   8   1       47.68       48.39      0.91 o 
   2   8   1      266.76      293.62      3.12 o 
   3   8   1      104.18      101.05      1.64 o 
   4   8   1      176.17      166.21      2.27 o 
   5   8   1       34.60       31.67      1.29 o 
   6   8   1        3.77        2.77      0.64 o 
   7   8   1       16.41       16.62      0.97 o 
   8   8   1        3.34        5.32      0.97 o 
   9   8   1       38.07       36.92      1.61 o 
  10   8   1        9.37       10.49      1.29 o 
  -5   9   1        1.74        2.05      0.97 o 
  -4   9   1        3.05        2.73      0.97 o 
  -3   9   1       39.93       40.07      1.61 o 
  -2   9   1      319.39      311.98      4.98 o 
  -1   9   1      271.86      281.79      4.66 o 
   0   9   1        0.02        0.00      0.39 o 
   1   9   1       82.07       75.60      1.18 o 
   2   9   1      249.03      248.87      3.23 o 
   3   9   1       33.91       33.95      0.83 o 
   4   9   1       84.66       81.14      1.47 o 
   5   9   1       13.02       15.33      1.14 o 
   6   9   1        5.71        6.37      0.97 o 
   7   9   1        1.53        0.68      0.64 o 
   8   9   1       36.46       34.23      2.28 o 
   9   9   1        5.80        8.49      1.09 o 
  -4  10   1       69.52       71.94      2.25 o 
  -3  10   1       43.81       43.29      1.75 o 
  -2  10   1        0.02        0.55      1.82 o 
  -1  10   1      220.16      198.76      3.69 o 
   0  10   1      108.74      103.15      2.50 o 
   1  10   1       10.48        7.47      0.80 o 
   2  10   1        6.93        6.08      0.53 o 
   3  10   1       39.77       39.03      0.91 o 
   4  10   1       34.10       36.58      1.05 o 
   5  10   1      194.85      202.82      3.54 o 
   6  10   1        1.60        1.82      0.64 o 
   7  10   1      106.04      108.82      2.57 o 
   8  10   1        1.82        2.96      1.14 o 
   9  10   1        3.25        3.47      1.14 o 
  -3  11   1       11.98       10.55      1.09 o 
  -2  11   1        4.33        4.10      0.97 o 
  -1  11   1       30.68       36.64      1.61 o 
   0  11   1       32.08       29.25      2.28 o 
   1  11   1       17.72       18.32      1.82 o 
   2  11   1        1.42        1.82      0.53 o 
   3  11   1       17.85       18.34      0.68 o 
   4  11   1        0.03        0.30      0.53 o 
   5  11   1       52.59       47.44      2.28 o 
   6  11   1        0.34        0.46      0.64 o 
   7  11   1        0.79       -0.46      0.91 o 
   8  11   1        8.89       11.27      1.29 o 
  -2  12   1       31.95       32.17      1.61 o 
  -1  12   1       25.24       28.44      1.42 o 
   0  12   1        8.13        9.75      1.37 o 
   1  12   1       40.00       40.28      1.61 o 
   2  12   1       17.97       16.50      1.37 o 
   3  12   1       23.87       19.48      0.94 o 
   4  12   1       51.35       51.04      1.82 o 
   5  12   1        3.75        2.46      0.76 o 
   6  12   1       42.43       40.29      1.61 o 
   7  12   1        3.63        4.10      0.97 o 
   8  12   1        0.11        0.68      0.97 o 
  -1  13   1        0.03        1.37      1.37 o 
   0  13   1       43.94       50.99      1.93 o 
   1  13   1        9.72       11.59      1.82 o 
   2  13   1       22.35       20.80      1.05 o 
   3  13   1       32.65       37.14      1.44 o 
   4  13   1        0.78        1.37      0.91 o 
   5  13   1        2.90        3.19      0.76 o 
   6  13   1       12.36       15.03      1.29 o 
   7  13   1        0.09       -0.23      0.97 o 
   1  14   1        0.08       -0.64      0.91 o 
   2  14   1        8.65        9.93      0.99 o 
   3  14   1        0.08        0.23      0.64 o 
   4  14   1        3.20        4.10      1.37 o 
   5  14   1        0.65        2.28      0.91 o 
  -5 -13   2        5.71        6.50      0.97 o 
  -4 -13   2       19.09       24.12      2.28 o 
  -3 -13   2        7.82        7.74      1.37 o 
  -2 -13   2        5.51        6.83      0.86 o 
  -1 -13   2        6.18        8.67      0.97 o 
   0 -13   2        0.00       -0.18      0.91 o 
  -6 -12   2       17.34       18.67      1.29 o 
  -5 -12   2       24.96       28.90      1.61 o 
  -4 -12   2        2.85        4.55      1.37 o 
  -3 -12   2       17.21       19.12      1.82 o 
  -2 -12   2       11.11       14.93      0.85 o 
  -1 -12   2        3.30        2.37      0.76 o 
   0 -12   2        0.46       -0.91      0.91 o 
   1 -12   2       21.66       22.19      1.59 o 
   2 -12   2       15.08       16.38      1.29 o 
  -7 -11   2        5.50        7.52      0.97 o 
  -6 -11   2       10.48       10.37      1.14 o 
  -5 -11   2        0.51        0.68      0.64 o 
  -4 -11   2       71.67       66.48      1.93 o 
  -3 -11   2       94.98       88.75      3.19 o 
  -2 -11   2        0.17        0.91      0.91 o 
  -1 -11   2       47.86       49.47      2.05 o 
   0 -11   2        1.58        1.59      1.14 o 
   1 -11   2       12.86       13.40      1.37 o 
   2 -11   2        2.77        1.82      1.14 o 
   3 -11   2        2.09        1.82      0.97 o 
  -8 -10   2        0.02        1.14      1.14 o 
  -7 -10   2        3.00        3.19      0.97 o 
  -6 -10   2       23.38       22.59      1.29 o 
  -5 -10   2        6.57        5.70      0.97 o 
  -4 -10   2       89.63       86.71      2.25 o 
  -3 -10   2      130.01      124.36      1.91 o 
  -2 -10   2       92.64       88.52      1.93 o 
  -1 -10   2       10.09        8.21      0.76 o 
   0 -10   2      139.78      135.32      2.72 o 
   1 -10   2      138.59      139.42      4.55 o 
   2 -10   2        3.39        3.72      0.76 o 
   3 -10   2       25.63       24.86      1.42 o 
   4 -10   2        2.60        4.49      1.14 o 
  -8  -9   2        0.40        0.68      0.97 o 
  -7  -9   2       13.82       14.82      1.29 o 
  -6  -9   2       70.90       68.30      1.93 o 
  -5  -9   2       74.01       73.05      4.10 o 
  -4  -9   2        0.46        0.91      0.64 o 
  -3  -9   2      358.23      326.66      4.02 o 
  -2  -9   2     1034.11     1014.56     14.34 o 
  -1  -9   2       63.64       70.82      1.75 o 
   0  -9   2       83.69       81.11      2.73 o 
   1  -9   2        3.71        3.25      0.64 o 
   2  -9   2        0.34        0.68      0.68 o 
   3  -9   2        7.19        5.92      1.14 o 
   4  -9   2        8.94       10.09      1.09 o 
   5  -9   2        0.57        1.14      0.97 o 
  -9  -8   2        2.56        0.68      0.97 o 
  -8  -8   2        0.41       -0.46      1.14 o 
  -7  -8   2        0.02        0.91      0.91 o 
  -6  -8   2      107.64      106.66      2.73 o 
  -5  -8   2       83.82       84.16      2.07 o 
  -4  -8   2        1.25        0.00      0.64 o 
  -3  -8   2      172.57      166.14      2.82 o 
  -2  -8   2       72.36       65.96      1.21 o 
  -1  -8   2       12.27       13.89      0.97 o 
   0  -8   2       24.21       21.62      0.97 o 
   1  -8   2        6.82        5.32      0.68 o 
   2  -8   2       24.89       22.59      1.09 o 
   3  -8   2       11.58       12.41      2.05 o 
   4  -8   2       33.97       34.13      1.42 o 
   5  -8   2        8.51        7.52      0.97 o 
   6  -8   2       19.20       21.03      1.42 o 
  -9  -7   2       23.59       20.72      1.42 o 
  -8  -7   2        2.82        4.29      1.37 o 
  -7  -7   2        7.03        7.06      0.97 o 
  -6  -7   2        0.07       -0.46      0.64 o 
  -5  -7   2        0.01       -0.64      0.64 o 
  -4  -7   2       14.50       14.56      0.97 o 
  -3  -7   2       23.23       26.47      0.60 o 
  -2  -7   2        5.87        8.43      0.59 o 
  -1  -7   2      142.42      150.88      2.57 o 
   0  -7   2      511.11      504.28     10.47 o 
   1  -7   2       14.15       12.98      0.97 o 
   2  -7   2       98.13       97.47      2.07 o 
   3  -7   2       33.18       31.86      1.29 o 
   4  -7   2       69.07       64.19      1.93 o 
   5  -7   2        4.47        3.52      0.76 o 
   6  -7   2        0.11        1.59      0.64 o 
   7  -7   2        1.81        1.82      1.82 o 
  -9  -6   2        0.66        1.14      1.59 o 
  -8  -6   2        9.70        8.22      0.97 o 
  -7  -6   2       10.44       11.16      0.97 o 
  -6  -6   2        1.01        0.00      0.64 o 
  -5  -6   2       10.89       10.02      0.76 o 
  -4  -6   2       83.34       76.70      1.26 o 
  -3  -6   2      375.44      392.83      4.34 o 
  -2  -6   2        0.36       -0.26      0.26 o 
  -1  -6   2      942.83     1016.29     11.03 o 
   0  -6   2      186.07      177.50      2.90 o 
   1  -6   2       28.13       36.23      1.09 o 
   2  -6   2       21.89       19.82      0.97 o 
   3  -6   2       61.81       61.22      1.61 o 
   4  -6   2       33.15       32.22      2.05 o 
   5  -6   2       84.99       91.04      2.25 o 
   6  -6   2       62.04       60.80      1.93 o 
   7  -6   2        0.18       -0.27      0.76 o 
  -9  -5   2        1.72        1.37      0.97 o 
  -8  -5   2       39.80       40.97      1.61 o 
  -7  -5   2       79.76       78.20      3.41 o 
  -6  -5   2       52.74       51.83      4.55 o 
  -5  -5   2       36.78       38.91      1.29 o 
  -4  -5   2      333.77      338.79      5.92 o 
  -3  -5   2      235.19      224.59      2.36 o 
  -2  -5   2      130.52      138.54      1.53 o 
  -1  -5   2       59.64       39.61      0.79 o 
   0  -5   2        4.01       12.07      0.64 o 
   1  -5   2      286.16      339.35      4.98 o 
   2  -5   2      166.61      151.59      2.57 o 
   3  -5   2      350.77      352.69      5.46 o 
   4  -5   2      102.99       99.09      2.07 o 
   5  -5   2        7.38        7.28      0.91 o 
   6  -5   2        0.81        1.59      0.68 o 
   7  -5   2        6.21        6.57      0.79 o 
   8  -5   2        0.00       -0.69      0.69 o 
  -9  -4   2        0.00       -0.46      0.97 o 
  -8  -4   2        0.49        1.37      0.64 o 
  -7  -4   2       37.63       34.23      1.42 o 
  -6  -4   2       32.47       29.50      2.05 o 
  -5  -4   2        0.59        0.61      0.91 o 
  -4  -4   2      301.26      282.78      6.37 o 
  -3  -4   2       29.28       31.49      0.66 o 
  -2  -4   2     1179.03     1301.17     11.88 o 
  -1  -4   2      631.07      620.34      6.74 o 
   0  -4   2      782.57      790.87     10.46 o 
   1  -4   2      729.67      832.60     10.93 o 
   2  -4   2      448.23      540.80      7.56 o 
   3  -4   2      143.41      167.95      2.90 o 
   4  -4   2       90.08       84.30      5.23 o 
   5  -4   2        0.84        1.59      0.68 o 
   6  -4   2       14.74       13.65      0.97 o 
   7  -4   2       20.93       19.35      0.94 o 
   8  -4   2       33.24       37.15      1.39 o 
  -9  -3   2        1.36        1.82      1.37 o 
  -8  -3   2        0.00        0.68      0.64 o 
  -7  -3   2       21.82       23.67      1.29 o 
  -6  -3   2      113.87      115.65      2.28 o 
  -5  -3   2      112.40      111.12      2.73 o 
  -4  -3   2       27.30       30.10      1.37 o 
  -3  -3   2      152.74      165.15      2.00 o 
  -2  -3   2      500.79      556.95      5.17 o 
  -1  -3   2      917.57      991.05     10.50 o 
   0  -3   2        0.63        0.91      0.46 o 
   1  -3   2       14.69       15.07      0.91 o 
   2  -3   2     2191.81     2291.01     29.74 o 
   3  -3   2      208.38      205.77      2.41 o 
   4  -3   2       80.85       82.84      7.51 o 
   5  -3   2       37.95       36.64      1.29 o 
   6  -3   2      106.86      109.00      2.25 o 
   7  -3   2        0.05       -0.51      0.58 o 
   8  -3   2        5.39        6.83      0.85 o 
   9  -3   2        0.66        1.82      1.37 o 
  -9  -2   2        0.39        0.91      1.37 o 
  -8  -2   2        0.59        0.91      0.91 o 
  -7  -2   2        9.60       10.55      0.97 o 
  -6  -2   2       63.84       61.28      2.05 o 
  -5  -2   2       44.94       38.82      2.28 o 
  -4  -2   2     1321.05     1302.52     16.89 o 
  -3  -2   2       84.35       88.75      1.61 o 
  -2  -2   2        6.50        5.34      0.29 o 
  -1  -2   2      812.64      905.19     12.68 o 
   0  -2   2        2.42        2.73      0.26 o 
   1  -2   2      636.90      617.28      8.20 o 
   2  -2   2      414.29      385.71      5.30 o 
   3  -2   2      394.63      402.79      7.74 o 
   4  -2   2       12.88       12.74      0.64 o 
   5  -2   2       18.46       18.89      0.97 o 
   6  -2   2       32.48       32.04      0.94 o 
   7  -2   2       38.08       44.25      1.21 o 
   8  -2   2        0.00        0.15      0.53 o 
   9  -2   2       24.33       25.49      2.28 o 
  -9  -1   2        0.98        1.82      1.37 o 
  -8  -1   2        2.34        4.55      1.37 o 
  -7  -1   2        0.07        0.91      0.91 o 
  -6  -1   2        3.50        2.28      0.64 o 
  -5  -1   2       32.32       32.63      0.74 o 
  -4  -1   2     3001.91     2843.60     32.17 o 
  -3  -1   2        0.31       -0.23      0.32 o 
  -2  -1   2       57.32       37.78      1.37 o 
  -1  -1   2     2893.14     1616.62     29.13 o 
   0  -1   2      155.71      147.20      1.98 o 
   1  -1   2     3582.83     3594.03     32.97 o 
   2  -1   2       96.10       84.19      8.65 o 
   3  -1   2      121.79      132.11      2.07 o 
   4  -1   2       61.40       66.45      1.29 o 
   5  -1   2      167.03      148.06      2.40 o 
   6  -1   2        6.48        4.78      0.91 o 
   7  -1   2        4.05        2.92      0.58 o 
   8  -1   2        8.66        9.10      1.37 o 
   9  -1   2        0.08       -0.46      1.37 o 
  -9   0   2        0.17        0.91      1.37 o 
  -8   0   2       15.45       11.83      1.82 o 
  -7   0   2       44.97       41.42      2.28 o 
  -6   0   2        0.45       -0.91      0.91 o 
  -5   0   2      108.29      102.67      2.05 o 
  -4   0   2     3302.34     3328.04     83.06 o 
  -3   0   2      116.20      114.70      1.93 o 
  -2   0   2     7198.63     7368.46     93.47 o 
  -1   0   2       32.93       29.16      0.91 o 
   0   0   2     5566.58     5586.20    271.03 o 
   1   0   2      772.70      753.63      7.97 o 
   2   0   2     1462.12     1607.88     20.43 o 
   3   0   2      192.15      177.51      2.57 o 
   4   0   2       21.07       15.19      1.11 o 
   5   0   2        1.27        0.64      0.30 o 
   6   0   2      124.75      123.05      1.74 o 
   7   0   2        0.45        0.11      0.56 o 
   8   0   2        2.66        1.82      1.37 o 
   9   0   2        2.28        1.82      1.37 o 
  10   0   2       11.03        8.19      1.82 o 
  -9   1   2        6.44        5.53      2.28 o 
  -8   1   2       91.49       77.37      3.19 o 
  -7   1   2       95.13       83.29      2.73 o 
  -6   1   2       31.81       31.86      0.86 o 
  -5   1   2      866.98      888.03      9.72 o 
  -4   1   2     2008.41     2030.89     21.35 o 
  -3   1   2      553.66      514.24      6.91 o 
  -2   1   2      468.13      482.96      6.27 o 
  -1   1   2     4018.08     4186.96     43.61 o 
   0   1   2     4145.96     3964.56     29.72 o 
   1   1   2      443.68      443.30      8.19 o 
   2   1   2      323.67      305.04      3.32 o 
   3   1   2        2.55        2.98      0.32 o 
   4   1   2        0.24        1.50      1.00 o 
   5   1   2        2.68        4.00      0.34 o 
   6   1   2       83.43       80.38      1.39 o 
   7   1   2      173.72      180.04      2.44 o 
   8   1   2       54.19       52.80      2.28 o 
   9   1   2       27.43       28.22      2.28 o 
  10   1   2        1.17        1.82      1.37 o 
  -8   2   2       24.52       29.16      1.61 o 
  -7   2   2        3.99        2.91      0.76 o 
  -6   2   2        6.72        7.05      0.80 o 
  -5   2   2       23.70       23.83      0.79 o 
  -4   2   2      125.10      119.52      1.74 o 
  -3   2   2      715.39      716.39      6.71 o 
  -2   2   2      413.44      468.52      4.99 o 
  -1   2   2      556.71      559.42      6.03 o 
   0   2   2      394.52      360.65      4.98 o 
   1   2   2     4227.54     4384.63     40.36 o 
   2   2   2      775.07      698.54      7.27 o 
   3   2   2       76.93       73.89      1.05 o 
   4   2   2       56.66       48.47      1.34 o 
   5   2   2     1722.36     1675.72     23.89 o 
   6   2   2       97.56       97.49      2.28 o 
   7   2   2       25.25       25.03      1.82 o 
   8   2   2       36.57       35.50      2.28 o 
   9   2   2       48.14       37.32      2.28 o 
  10   2   2        1.53        0.00      1.37 o 
  -8   3   2        6.25        5.92      1.37 o 
  -7   3   2        2.93        3.19      0.76 o 
  -6   3   2        2.25        1.98      0.46 o 
  -5   3   2      107.36      113.69      2.10 o 
  -4   3   2       23.21       21.56      0.68 o 
  -3   3   2       61.49       61.68      0.91 o 
  -2   3   2     1232.60     1255.43     26.40 o 
  -1   3   2       42.78       41.57      0.79 o 
   0   3   2      594.20      563.09      6.13 o 
   1   3   2        1.12        3.22      0.23 o 
   2   3   2       50.19       53.88      0.79 o 
   3   3   2      184.96      181.60      2.57 o 
   4   3   2       18.56       19.36      0.59 o 
   5   3   2      315.58      304.43      3.58 o 
   6   3   2        0.40       -0.18      0.39 o 
   7   3   2        3.70        2.73      0.91 o 
   8   3   2        0.47        0.91      0.91 o 
   9   3   2       34.31       36.41      2.28 o 
  10   3   2       15.70       19.57      1.82 o 
  -8   4   2        0.27        2.28      1.37 o 
  -7   4   2        4.54        5.24      0.97 o 
  -6   4   2        4.71        5.30      0.49 o 
  -5   4   2       11.32        9.96      0.59 o 
  -4   4   2      108.51      111.36      1.47 o 
  -3   4   2       19.58       22.16      0.79 o 
  -2   4   2      546.29      538.25      7.08 o 
  -1   4   2      259.43      240.32      2.79 o 
   0   4   2      352.13      347.97      3.94 o 
   1   4   2       43.11       52.20      0.79 o 
   2   4   2        0.22        1.06      0.26 o 
   3   4   2       95.62       91.49      1.61 o 
   4   4   2     2237.06     2208.32     27.99 o 
   5   4   2       96.11       93.31      1.26 o 
   6   4   2       82.90       93.98      1.32 o 
   7   4   2       57.79       54.84      1.61 o 
   8   4   2       12.73       15.93      1.37 o 
   9   4   2       11.87       10.92      1.37 o 
  10   4   2        7.78        6.37      1.37 o 
  -7   5   2       19.75       18.16      1.05 o 
  -6   5   2        0.10        0.61      0.93 o 
  -5   5   2       22.68       19.99      0.73 o 
  -4   5   2       17.21       15.64      0.79 o 
  -3   5   2       52.28       54.41      1.29 o 
  -2   5   2       36.50       33.42      0.80 o 
  -1   5   2       45.94       42.24      0.99 o 
   0   5   2      694.95      740.15     11.99 o 
   1   5   2     2411.80     2545.28     26.96 o 
   2   5   2      139.58      140.07      1.74 o 
   3   5   2      172.99      199.81      2.90 o 
   4   5   2      149.56      168.64      2.57 o 
   5   5   2        0.00        0.23      0.32 o 
   6   5   2       22.67       26.63      0.97 o 
   7   5   2       23.69       24.13      1.29 o 
   8   5   2        0.56       -0.23      1.14 o 
   9   5   2        0.06        0.91      0.91 o 
  10   5   2       10.16       11.38      1.82 o 
  -7   6   2        9.24        8.94      0.85 o 
  -6   6   2       37.51       41.62      1.98 o 
  -5   6   2       16.42       16.37      0.94 o 
  -4   6   2       67.57       63.20      1.26 o 
  -3   6   2       15.46       16.86      0.76 o 
  -2   6   2      230.65      234.37      2.97 o 
  -1   6   2      245.16      239.68      2.55 o 
   0   6   2       48.09       45.37      0.79 o 
   1   6   2        0.28       -0.15      0.29 o 
   2   6   2      746.02      818.48      6.83 o 
   3   6   2      458.66      491.07      5.43 o 
   4   6   2      806.18      857.70     11.26 o 
   5   6   2      198.11      195.26      3.22 o 
   6   6   2        8.25        7.74      0.64 o 
   7   6   2      206.25      216.72      4.10 o 
   8   6   2       41.11       39.84      1.61 o 
   9   6   2        1.23        2.05      0.97 o 
  10   6   2        8.74        9.10      1.37 o 
  -6   7   2       68.51       71.39      3.23 o 
  -5   7   2       14.88       15.23      1.05 o 
  -4   7   2        1.80        0.68      0.68 o 
  -3   7   2       32.48       34.61      1.29 o 
  -2   7   2        3.57        3.88      0.48 o 
  -1   7   2      173.02      179.43      2.03 o 
   0   7   2       68.67       67.87      1.01 o 
   1   7   2       74.60       66.00      1.05 o 
   2   7   2      122.36      107.72      1.22 o 
   3   7   2      363.67      367.14      4.20 o 
   4   7   2      180.36      165.97      2.72 o 
   5   7   2       11.96       12.07      0.64 o 
   6   7   2        0.55        1.37      0.64 o 
   7   7   2      151.17      155.22      2.90 o 
   8   7   2       29.64       29.94      1.42 o 
   9   7   2       13.47       15.73      1.29 o 
  10   7   2        0.23        0.91      0.97 o 
  -6   8   2        0.05        0.30      0.79 o 
  -5   8   2        1.04        1.37      0.76 o 
  -4   8   2       59.61       57.17      1.75 o 
  -3   8   2        0.41        0.68      0.68 o 
  -2   8   2        3.34        2.28      0.64 o 
  -1   8   2       69.09       69.42      1.10 o 
   0   8   2      126.60      132.78      1.70 o 
   1   8   2        0.02       -0.23      0.23 o 
   2   8   2       38.79       33.04      0.68 o 
   3   8   2        5.77        8.08      0.53 o 
   4   8   2        0.03       -0.23      0.32 o 
   5   8   2       51.10       46.68      1.29 o 
   6   8   2       10.21        9.25      0.76 o 
   7   8   2      109.20      109.46      2.25 o 
   8   8   2      114.20      113.93      4.10 o 
   9   8   2       14.67       15.24      1.82 o 
  10   8   2        0.59        0.23      0.97 o 
  -5   9   2       16.77       17.07      1.29 o 
  -4   9   2       66.80       73.41      3.19 o 
  -3   9   2       31.93       35.39      2.05 o 
  -2   9   2       10.87       10.01      0.97 o 
  -1   9   2       19.59       16.62      0.97 o 
   0   9   2      203.61      206.96      2.38 o 
   1   9   2      136.37      128.96      1.64 o 
   2   9   2       92.08       90.29      1.37 o 
   3   9   2      509.67      510.91      5.12 o 
   4   9   2        6.52        6.83      0.53 o 
   5   9   2       17.44       14.17      0.97 o 
   6   9   2      184.23      179.06      5.92 o 
   7   9   2        3.85        5.92      0.97 o 
   8   9   2       32.20       31.65      1.61 o 
   9   9   2       11.02       11.84      1.14 o 
  10   9   2        2.33        2.05      0.97 o 
  -4  10   2        8.96       10.01      1.09 o 
  -3  10   2      172.26      173.42      3.54 o 
  -2  10   2       69.50       68.62      2.96 o 
  -1  10   2        2.32        1.09      1.37 o 
   0  10   2       31.28       25.95      1.29 o 
   1  10   2       43.65       42.29      1.45 o 
   2  10   2      135.36      133.37      1.82 o 
   3  10   2      276.81      281.27      3.58 o 
   4  10   2       40.82       42.20      1.05 o 
   5  10   2      162.35      158.45      3.19 o 
   6  10   2       23.22       24.71      1.82 o 
   7  10   2      145.09      152.55      3.04 o 
   8  10   2       32.07       33.01      1.61 o 
   9  10   2       31.03       34.74      2.28 o 
  -3  11   2        4.44        5.69      1.59 o 
  -2  11   2        1.86        2.05      0.97 o 
  -1  11   2       26.41       28.84      1.82 o 
   0  11   2        0.09       -0.68      0.68 o 
   1  11   2        1.30        0.23      0.64 o 
   2  11   2       21.07       20.78      1.11 o 
   3  11   2        5.61        4.86      0.53 o 
   4  11   2       14.49       16.19      0.68 o 
   5  11   2       10.21       15.33      1.14 o 
   6  11   2       44.45       42.13      1.61 o 
   7  11   2      105.32       99.87      2.40 o 
   8  11   2        0.04        1.18      0.91 o 
   9  11   2       16.00       18.44      1.29 o 
  -2  12   2       24.69       26.64      1.61 o 
  -1  12   2        8.97        8.88      0.97 o 
   0  12   2       14.56       14.63      1.09 o 
   1  12   2        3.39        1.82      0.64 o 
   2  12   2       66.99       67.89      2.28 o 
   3  12   2       51.04       46.13      1.31 o 
   4  12   2       40.07       33.84      1.05 o 
   5  12   2        3.24        3.06      0.68 o 
   6  12   2       23.73       22.19      1.59 o 
   7  12   2        2.83        3.64      0.97 o 
   8  12   2        0.00       -0.09      1.59 o 
  -1  13   2        5.56        7.83      1.09 o 
   0  13   2        0.83        1.37      0.97 o 
   1  13   2       25.33       26.68      1.42 o 
   2  13   2        6.42        4.73      0.69 o 
   3  13   2        2.34        2.05      0.64 o 
   4  13   2       27.45       33.69      1.29 o 
   5  13   2       10.61       13.06      0.79 o 
   6  13   2       13.87       18.44      1.29 o 
   7  13   2        8.36        7.24      1.14 o 
   1  14   2        5.47        6.23      1.37 o 
   2  14   2        3.52        4.25      0.66 o 
   3  14   2        4.79        4.19      0.97 o 
   4  14   2        2.65        3.64      0.91 o 
   5  14   2        0.00       -0.91      0.91 o 
   6  14   2        0.38        0.39      0.66 o 
  -3 -13   3        0.01        0.46      0.91 o 
  -2 -13   3        0.52        1.82      0.91 o 
  -1 -13   3        4.52        4.12      0.97 o 
  -5 -12   3       32.17       31.22      1.61 o 
  -4 -12   3        2.23        2.28      1.37 o 
  -3 -12   3        2.58        4.10      1.37 o 
  -2 -12   3        0.08       -0.30      0.57 o 
  -1 -12   3       33.21       38.52      1.61 o 
   0 -12   3        5.29        5.50      0.97 o 
   1 -12   3        1.07        1.09      0.76 o 
  -7 -11   3        0.35        1.37      1.82 o 
  -6 -11   3       23.24       20.57      1.37 o 
  -5 -11   3       15.91       14.80      1.29 o 
  -4 -11   3        0.02       -0.64      0.64 o 
  -3 -11   3       33.38       33.22      1.82 o 
  -2 -11   3        3.03        2.47      0.53 o 
  -1 -11   3        4.68        3.25      0.64 o 
   0 -11   3        0.82        0.68      0.68 o 
   1 -11   3       52.47       53.49      1.75 o 
   2 -11   3       11.63       12.30      1.14 o 
   3 -11   3        0.42        1.27      0.76 o 
  -7 -10   3        9.89        7.97      0.97 o 
  -6 -10   3       25.33       25.21      1.82 o 
  -5 -10   3        9.25       11.85      0.97 o 
  -4 -10   3        0.13       -0.68      0.68 o 
  -3 -10   3       22.57       23.22      1.29 o 
  -2 -10   3       51.99       56.23      1.61 o 
  -1 -10   3      100.82       96.52      2.25 o 
   0 -10   3        1.28        2.14      1.14 o 
   1 -10   3       29.01       25.88      2.05 o 
   2 -10   3       19.26       21.18      2.28 o 
   3 -10   3        0.14        1.37      0.76 o 
   4 -10   3        0.09        1.14      0.97 o 
  -8  -9   3       17.95       16.31      1.59 o 
  -7  -9   3       13.34       14.80      1.29 o 
  -6  -9   3        6.90        7.31      0.97 o 
  -5  -9   3      320.14      301.00      4.98 o 
  -4  -9   3      615.59      596.33     18.89 o 
  -3  -9   3        0.06        1.02      0.46 o 
  -2  -9   3      213.91      199.54      3.37 o 
  -1  -9   3        6.82        5.50      0.64 o 
   0  -9   3       12.10        6.59      0.91 o 
   1  -9   3        0.04       -0.64      0.64 o 
   2  -9   3        2.10        0.91      0.64 o 
   3  -9   3        0.28       -0.46      0.91 o 
   4  -9   3       15.99       13.65      1.14 o 
   5  -9   3        0.77        0.46      0.97 o 
  -8  -8   3       17.52       16.50      1.37 o 
  -7  -8   3       34.78       34.82      1.61 o 
  -6  -8   3       20.28       18.57      1.59 o 
  -5  -8   3        3.53        3.96      0.76 o 
  -4  -8   3       11.79       12.36      0.97 o 
  -3  -8   3       13.59       15.27      0.72 o 
  -2  -8   3       45.32       46.21      1.34 o 
  -1  -8   3        1.59        2.77      0.64 o 
   0  -8   3       15.06       13.79      1.37 o 
   1  -8   3       39.95       46.06      1.42 o 
   2  -8   3       38.93       36.23      1.42 o 
   3  -8   3        8.02        8.65      0.97 o 
   4  -8   3       46.30       43.69      1.61 o 
   5  -8   3      102.61       99.69      2.57 o 
   6  -8   3        2.66        2.28      0.97 o 
  -9  -7   3        0.50        0.68      0.97 o 
  -8  -7   3        0.97        1.82      0.97 o 
  -7  -7   3        0.73        0.91      0.91 o 
  -6  -7   3        2.32        3.06      0.68 o 
  -5  -7   3       83.10       75.80      1.93 o 
  -4  -7   3       16.62       17.29      0.97 o 
  -3  -7   3      336.43      341.11      3.52 o 
  -2  -7   3      415.20      417.04      4.26 o 
  -1  -7   3       19.31       22.08      0.97 o 
   0  -7   3      214.68      221.29      4.55 o 
   1  -7   3       10.03       10.01      0.76 o 
   2  -7   3      158.94      147.23      2.72 o 
   3  -7   3       14.73       14.80      0.97 o 
   4  -7   3       80.59       84.35      2.07 o 
   5  -7   3        1.39        0.91      0.64 o 
   6  -7   3        2.49        2.50      0.97 o 
  -9  -6   3        3.73        5.01      0.97 o 
  -8  -6   3        1.24        1.14      0.97 o 
  -7  -6   3        2.96        3.70      0.64 o 
  -6  -6   3        3.84        3.70      0.64 o 
  -5  -6   3       38.57       37.78      1.29 o 
  -4  -6   3       25.34       24.00      1.59 o 
  -3  -6   3       48.43       53.32      0.87 o 
  -2  -6   3       21.62       24.70      0.60 o 
  -1  -6   3      166.08      169.57      2.72 o 
   0  -6   3        0.02        0.61      0.91 o 
   1  -6   3      214.36      220.10      3.54 o 
   2  -6   3        0.02        0.00      0.41 o 
   3  -6   3      211.17      208.24      3.54 o 
   4  -6   3      221.53      220.06      3.86 o 
   5  -6   3        4.59        3.75      1.14 o 
   6  -6   3        4.43        2.72      1.59 o 
   7  -6   3        4.95        4.61      1.59 o 
  -9  -5   3       16.64       15.25      1.29 o 
  -8  -5   3        1.82        1.59      0.97 o 
  -7  -5   3        3.95        3.70      1.14 o 
  -6  -5   3      105.56      103.09      2.25 o 
  -5  -5   3       42.37       41.29      2.05 o 
  -4  -5   3       41.48       45.31      1.29 o 
  -3  -5   3      329.77      308.98      3.58 o 
  -2  -5   3        3.20        0.68      0.26 o 
  -1  -5   3      335.07      388.38      4.37 o 
   0  -5   3      121.74      109.02      1.93 o 
   1  -5   3      169.60      169.31      4.10 o 
   2  -5   3       26.72       26.01      1.37 o 
   3  -5   3      173.45      183.87      3.22 o 
   4  -5   3       16.30       15.94      0.97 o 
   5  -5   3        0.01       -0.64      0.64 o 
   6  -5   3       21.39       18.44      1.29 o 
   7  -5   3       17.22       14.82      1.29 o 
   8  -5   3        0.45        0.39      0.73 o 
  -9  -4   3        0.93        0.91      0.97 o 
  -8  -4   3        0.02       -0.46      0.91 o 
  -7  -4   3        0.24       -0.23      0.64 o 
  -6  -4   3        0.46        0.00      0.64 o 
  -5  -4   3       93.50       91.11      2.73 o 
  -4  -4   3       18.70       20.71      0.97 o 
  -3  -4   3      511.92      523.10      5.69 o 
  -2  -4   3      370.82      384.61      3.75 o 
  -1  -4   3      572.61      605.97      8.09 o 
   0  -4   3     2458.36     2751.62     35.71 o 
   1  -4   3      833.23      948.56     10.06 o 
   2  -4   3      273.76      273.67      4.01 o 
   3  -4   3        0.34        0.46      0.32 o 
   4  -4   3        3.75        2.98      0.64 o 
   5  -4   3       57.30       57.35      2.28 o 
   6  -4   3      104.51      103.82      2.28 o 
   7  -4   3        1.36        0.85      0.66 o 
   8  -4   3       36.87       41.57      2.43 o 
  -9  -3   3        4.07        5.92      1.37 o 
  -8  -3   3       32.77       35.59      1.82 o 
  -7  -3   3       35.03       28.49      1.29 o 
  -6  -3   3       81.58       76.93      1.93 o 
  -5  -3   3        1.08        1.14      0.68 o 
  -4  -3   3      152.32      153.70      3.87 o 
  -3  -3   3        4.34        2.45      0.26 o 
  -2  -3   3       32.50       30.13      0.73 o 
  -1  -3   3      606.04      601.91      6.49 o 
   0  -3   3      729.15      734.98      9.64 o 
   1  -3   3      113.97      104.69      1.47 o 
   2  -3   3      456.81      522.70      9.10 o 
   3  -3   3      133.42      128.35      2.25 o 
   4  -3   3      515.22      471.25     40.28 o 
   5  -3   3       10.47       12.17      1.14 o 
   6  -3   3        1.45        1.59      0.68 o 
   7  -3   3        8.42        7.86      0.79 o 
   8  -3   3       12.44       13.91      0.94 o 
   9  -3   3        2.36        0.91      1.82 o 
  -9  -2   3        0.61        1.37      1.37 o 
  -8  -2   3        3.60        2.73      1.37 o 
  -7  -2   3        2.69        0.91      0.64 o 
  -6  -2   3      355.54      331.83     17.75 o 
  -5  -2   3        4.72        3.37      0.91 o 
  -4  -2   3        2.86        1.37      0.68 o 
  -3  -2   3     1169.87     1144.65     20.94 o 
  -2  -2   3        3.95        4.55      0.32 o 
  -1  -2   3       82.35       92.39      1.82 o 
   0  -2   3      184.30      199.06      2.36 o 
   1  -2   3       42.90       41.50      1.05 o 
   2  -2   3        7.47        8.66      0.37 o 
   3  -2   3      532.96      545.62      7.42 o 
   4  -2   3       13.95       17.67      1.59 o 
   5  -2   3       27.39       25.50      0.97 o 
   6  -2   3       23.71       24.29      1.09 o 
   7  -2   3       96.13       93.00      1.74 o 
   8  -2   3       37.82       39.02      1.21 o 
   9  -2   3        0.09       -0.91      1.37 o 
  -9  -1   3        0.21       -0.46      1.37 o 
  -8  -1   3        1.87        1.37      1.37 o 
  -7  -1   3        3.47        1.37      1.37 o 
  -6  -1   3      253.74      228.02      5.46 o 
  -5  -1   3       17.36       17.28      0.76 o 
  -4  -1   3      166.51      159.62      3.87 o 
  -3  -1   3      786.09      864.56     11.26 o 
  -2  -1   3      741.69      751.37      9.81 o 
  -1  -1   3      362.36      366.15      4.83 o 
   0  -1   3     1328.17     1395.58     14.63 o 
   1  -1   3      578.46      601.05      5.57 o 
   2  -1   3     1000.48     1069.74      9.83 o 
   3  -1   3      177.98      165.21      3.64 o 
   4  -1   3      177.73      175.33      2.72 o 
   5  -1   3      147.98      150.67      2.57 o 
   6  -1   3       18.99       20.51      0.79 o 
   7  -1   3       50.71       51.59      1.21 o 
   8  -1   3        5.32        5.47      0.66 o 
   9  -1   3        1.03        1.82      1.37 o 
  -9   0   3        1.57        4.10      1.37 o 
  -8   0   3        0.98        0.00      1.37 o 
  -7   0   3       20.29       19.12      1.82 o 
  -6   0   3       76.64       70.09      2.73 o 
  -5   0   3       11.49       11.04      0.58 o 
  -4   0   3     2665.58     2785.12     35.23 o 
  -3   0   3       39.83       37.78      0.97 o 
  -2   0   3        9.81        9.34      0.64 o 
  -1   0   3      131.06      105.86      2.05 o 
   0   0   3      652.95      755.57      9.65 o 
   1   0   3       17.50       15.57      0.41 o 
   2   0   3       14.93       26.58      0.58 o 
   3   0   3      106.66      112.96      1.47 o 
   4   0   3      537.42      553.65     10.47 o 
   5   0   3       21.26       21.78      1.49 o 
   6   0   3       72.15       66.02      1.31 o 
   7   0   3        8.55        9.08      0.75 o 
   8   0   3      122.78      118.79      3.64 o 
   9   0   3       14.94       17.29      1.82 o 
  10   0   3        1.31        2.28      1.37 o 
  -8   1   3        4.44        6.40      0.97 o 
  -7   1   3      139.64      129.26      4.10 o 
  -6   1   3      422.78      400.97      8.65 o 
  -5   1   3      139.00      127.97      3.19 o 
  -4   1   3        0.45        1.21      0.41 o 
  -3   1   3      720.75      816.69     18.43 o 
  -2   1   3      886.09      890.83     10.27 o 
  -1   1   3      228.07      210.32      2.36 o 
   0   1   3       20.22       13.07      0.43 o 
   1   1   3      384.37      413.26      7.74 o 
   2   1   3       17.02       18.70      0.91 o 
   3   1   3      125.70      130.51      1.58 o 
   4   1   3       13.72       17.14      2.28 o 
   5   1   3      854.50      854.34     11.10 o 
   6   1   3      119.64      116.32      2.41 o 
   7   1   3       19.32       21.68      1.09 o 
   8   1   3        3.09        2.28      0.91 o 
   9   1   3        7.10        6.37      1.37 o 
  10   1   3        6.41        6.37      1.37 o 
  -8   2   3        3.79        3.26      1.37 o 
  -7   2   3       50.21       52.34      1.61 o 
  -6   2   3        0.88        2.28      0.53 o 
  -5   2   3       22.76       20.36      0.94 o 
  -4   2   3       17.54       22.38      0.88 o 
  -3   2   3       72.89       66.91      1.29 o 
  -2   2   3      241.26      231.44      7.28 o 
  -1   2   3      818.02      858.41      9.19 o 
   0   2   3     1025.31      966.76     10.24 o 
   1   2   3       68.70       59.47      0.79 o 
   2   2   3      838.19      837.40     13.88 o 
   3   2   3     3319.83     3389.02     43.76 o 
   4   2   3      346.52      347.55      4.83 o 
   5   2   3      135.97      133.60      2.25 o 
   6   2   3      133.68      134.01      2.40 o 
   7   2   3      439.74      443.95      9.10 o 
   8   2   3        0.39        0.00      0.91 o 
   9   2   3        8.99        8.65      1.37 o 
  10   2   3        0.23        0.46      1.37 o 
  -8   3   3        0.67       -0.46      1.37 o 
  -7   3   3        7.05        7.41      1.59 o 
  -6   3   3       19.45       21.77      0.90 o 
  -5   3   3       18.94       19.57      0.72 o 
  -4   3   3      453.06      467.13      4.61 o 
  -3   3   3        0.67        0.46      0.26 o 
  -2   3   3       23.20       28.64      1.19 o 
  -1   3   3       78.07       93.76      2.28 o 
   0   3   3      273.60      279.24      4.01 o 
   1   3   3       64.84       75.70      0.77 o 
   2   3   3     1040.83     1108.41     10.17 o 
   3   3   3     2721.58     2829.68     29.69 o 
   4   3   3       77.16       71.91      1.29 o 
   5   3   3      115.27      126.61      1.74 o 
   6   3   3       57.01       53.09      1.09 o 
   7   3   3       41.00       40.05      1.82 o 
   8   3   3       44.15       46.42      2.28 o 
   9   3   3        0.44        1.82      0.91 o 
  10   3   3        1.05        0.91      1.37 o 
  -8   4   3        0.06        0.46      1.37 o 
  -7   4   3        0.00       -0.91      1.37 o 
  -6   4   3        7.62        7.46      0.60 o 
  -5   4   3        1.83        2.16      0.46 o 
  -4   4   3       14.50       14.21      0.60 o 
  -3   4   3        3.91        2.95      0.34 o 
  -2   4   3      467.32      456.38      7.05 o 
  -1   4   3       71.07       62.05      1.05 o 
   0   4   3       85.52       71.46      1.29 o 
   1   4   3       26.99       22.59      1.14 o 
   2   4   3     2869.38     3054.53     27.90 o 
   3   4   3       14.54       15.03      0.53 o 
   4   4   3      241.00      265.37      3.15 o 
   5   4   3       41.09       38.69      0.79 o 
   6   4   3        0.23        0.36      0.30 o 
   7   4   3        4.11        3.64      0.91 o 
   8   4   3      162.67      148.37      4.10 o 
   9   4   3       12.98       12.74      1.82 o 
  10   4   3        0.08        0.46      1.37 o 
  -7   5   3        0.11        0.46      1.37 o 
  -6   5   3        0.45        1.14      0.80 o 
  -5   5   3       28.74       29.21      0.91 o 
  -4   5   3       11.58       11.34      0.60 o 
  -3   5   3       67.86       69.57      1.41 o 
  -2   5   3      241.05      253.24      3.69 o 
  -1   5   3     1373.92     1411.29     15.05 o 
   0   5   3       83.56       97.74      1.39 o 
   1   5   3     1588.91     1738.29     22.67 o 
   2   5   3      322.62      341.61      3.34 o 
   3   5   3       90.98      114.86      1.58 o 
   4   5   3       49.47       56.60      1.05 o 
   5   5   3        9.43       12.31      0.64 o 
   6   5   3        2.13        1.53      0.37 o 
   7   5   3       16.93       18.22      0.97 o 
   8   5   3       48.59       48.70      2.28 o 
   9   5   3      117.28      131.53      4.10 o 
  10   5   3        0.11        1.82      1.37 o 
  -7   6   3        1.70        3.19      1.37 o 
  -6   6   3        9.05        7.18      0.79 o 
  -5   6   3        0.25       -0.11      0.58 o 
  -4   6   3       44.07       44.38      1.01 o 
  -3   6   3        0.00        0.18      0.30 o 
  -2   6   3        7.58        8.08      0.53 o 
  -1   6   3      236.33      233.10      2.89 o 
   0   6   3      359.35      354.69      4.02 o 
   1   6   3      314.68      331.56      4.83 o 
   2   6   3      702.74      829.72      7.78 o 
   3   6   3      590.00      599.46      6.48 o 
   4   6   3       27.87       27.46      0.79 o 
   5   6   3      134.34      125.85      2.25 o 
   6   6   3      152.56      161.58      2.90 o 
   7   6   3        3.71        2.28      0.64 o 
   8   6   3       20.07       21.68      1.29 o 
   9   6   3        5.05        5.46      1.37 o 
  10   6   3       24.89       29.13      2.28 o 
  -6   7   3        4.18        5.03      0.79 o 
  -5   7   3        4.94        5.22      0.79 o 
  -4   7   3        5.83        6.14      0.91 o 
  -3   7   3       71.85       76.24      1.47 o 
  -2   7   3       97.65       92.01      1.34 o 
  -1   7   3        4.51        6.29      0.53 o 
   0   7   3       92.04       84.05      1.31 o 
   1   7   3       97.89      102.29      1.58 o 
   2   7   3      408.87      378.66      3.75 o 
   3   7   3       33.77       36.42      0.68 o 
   4   7   3        0.59        0.36      0.30 o 
   5   7   3      697.45      676.58      9.17 o 
   6   7   3        8.50        7.57      0.68 o 
   7   7   3        0.96        0.46      1.37 o 
   8   7   3       72.15       75.78      1.93 o 
   9   7   3       25.07       23.46      1.29 o 
  10   7   3       23.56       24.12      1.82 o 
  -6   8   3       13.98       15.65      1.05 o 
  -5   8   3        0.90        1.63      0.66 o 
  -4   8   3        1.96        0.82      1.59 o 
  -3   8   3       34.63       34.94      2.05 o 
  -2   8   3        4.10        4.20      0.53 o 
  -1   8   3       31.31       26.09      0.72 o 
   0   8   3        7.07        8.55      0.46 o 
   1   8   3      344.11      340.92      4.98 o 
   2   8   3       36.62       41.66      1.29 o 
   3   8   3       87.45       94.55      1.31 o 
   4   8   3        0.46        0.15      0.50 o 
   5   8   3      117.19      121.29      2.25 o 
   6   8   3      385.61      390.66      7.74 o 
   7   8   3       69.27       67.82      1.93 o 
   8   8   3       10.56       11.00      0.97 o 
   9   8   3        0.01       -0.18      0.91 o 
  10   8   3        4.15        5.05      0.97 o 
  -5   9   3        0.00        1.37      0.64 o 
  -4   9   3       12.19       15.53      1.29 o 
  -3   9   3        0.04        0.00      0.64 o 
  -2   9   3       18.14       20.73      1.29 o 
  -1   9   3      137.68      136.38      1.80 o 
   0   9   3       10.48       10.21      0.59 o 
   1   9   3      756.96      753.27      8.58 o 
   2   9   3        1.69        2.28      0.64 o 
   3   9   3       89.04       80.95      1.18 o 
   4   9   3      282.16      260.40      4.10 o 
   5   9   3       60.83       61.24      1.61 o 
   6   9   3        0.49        0.23      0.64 o 
   7   9   3        2.30        2.77      0.64 o 
   8   9   3        2.21        2.05      0.68 o 
   9   9   3        9.57        9.13      0.97 o 
  10   9   3        7.79        9.64      1.29 o 
  -4  10   3       19.81       18.66      1.29 o 
  -3  10   3        7.31        7.31      0.97 o 
  -2  10   3       35.48       31.50      1.42 o 
  -1  10   3        0.00       -0.91      0.91 o 
   0  10   3      243.65      243.74      2.78 o 
   1  10   3       32.42       36.76      0.95 o 
   2  10   3      127.45      128.38      2.00 o 
   3  10   3       72.05       58.82      1.31 o 
   4  10   3      102.76       97.28      1.41 o 
   5  10   3      602.27      600.02      6.92 o 
   6  10   3      133.61      129.94      2.57 o 
   7  10   3       75.97       79.19      1.93 o 
   8  10   3       89.52       83.75      2.25 o 
   9  10   3        2.47        1.59      1.14 o 
  -3  11   3        4.37        4.10      0.97 o 
  -2  11   3        0.21       -0.68      0.68 o 
  -1  11   3        0.06       -0.68      0.68 o 
   0  11   3       23.26       20.57      1.37 o 
   1  11   3       21.39       21.69      1.05 o 
   2  11   3      109.02      111.18      1.92 o 
   3  11   3       45.03       46.13      1.01 o 
   4  11   3       42.62       35.94      1.45 o 
   5  11   3       21.45       17.49      0.79 o 
   6  11   3       15.29       15.03      0.97 o 
   7  11   3       76.16       72.61      1.93 o 
   8  11   3        0.54       -0.68      0.68 o 
   9  11   3        0.01       -0.76      0.76 o 
  -2  12   3        0.17        0.00      0.97 o 
  -1  12   3        1.68        0.73      0.76 o 
   0  12   3       13.44       15.27      1.09 o 
   1  12   3       72.57       67.83      1.93 o 
   2  12   3        4.18        2.28      0.64 o 
   3  12   3        0.04       -0.46      0.53 o 
   4  12   3      116.51      115.98      2.00 o 
   5  12   3        3.57        2.84      0.62 o 
   6  12   3        7.25        8.02      0.97 o 
   7  12   3       35.05       33.28      1.61 o 
   8  12   3       13.62       16.44      1.29 o 
  -1  13   3        4.16        6.22      0.97 o 
   0  13   3       13.59       12.26      1.59 o 
   1  13   3        7.23        8.68      2.96 o 
   2  13   3       11.15       13.33      2.73 o 
   3  13   3       26.87       30.55      1.37 o 
   4  13   3        2.29        3.84      0.60 o 
   5  13   3       54.88       57.17      1.86 o 
   6  13   3        1.30        1.67      0.79 o 
   7  13   3        0.68        1.14      0.64 o 
   1  14   3        1.99        2.73      1.37 o 
   2  14   3        9.07       11.38      1.82 o 
   3  14   3        6.09        8.65      1.37 o 
   5  14   3       22.99       27.17      1.59 o 
   6  14   3        6.37        9.69      1.15 o 
  -4 -12   4        0.44       -0.46      0.91 o 
  -3 -12   4        9.92       12.29      1.82 o 
  -2 -12   4        0.54        2.28      1.37 o 
  -1 -12   4       11.65       10.36      1.09 o 
   0 -12   4        5.70        8.43      0.97 o 
   1 -12   4        4.67        4.99      1.14 o 
  -6 -11   4        0.32        1.14      1.14 o 
  -5 -11   4        0.00        0.68      0.68 o 
  -4 -11   4        0.00        0.23      1.14 o 
  -3 -11   4       20.09       18.21      1.82 o 
  -2 -11   4        1.39        1.06      0.53 o 
  -1 -11   4      103.97      101.33      2.40 o 
   0 -11   4       23.35       26.82      1.59 o 
   1 -11   4        0.59        1.37      0.76 o 
   2 -11   4        0.36        1.59      0.97 o 
  -7 -10   4        0.33        0.46      0.97 o 
  -6 -10   4       25.08       27.31      1.61 o 
  -5 -10   4        9.99       10.04      1.14 o 
  -4 -10   4        3.33        3.90      0.97 o 
  -3 -10   4       20.42       21.19      1.29 o 
  -2 -10   4        0.30        0.15      0.53 o 
  -1 -10   4        0.06        0.46      0.91 o 
   0 -10   4       21.35       22.13      1.29 o 
   1 -10   4        1.62        2.28      0.76 o 
   2 -10   4        7.35       10.34      1.82 o 
   3 -10   4        5.72        6.06      0.97 o 
   4 -10   4        7.93        9.11      1.09 o 
  -7  -9   4       89.53       88.20      2.40 o 
  -6  -9   4      108.82      103.31      2.57 o 
  -5  -9   4       11.82       10.70      0.97 o 
  -4  -9   4      156.53      145.68      2.90 o 
  -3  -9   4        7.31        4.76      0.76 o 
  -2  -9   4       36.93       32.35      1.60 o 
  -1  -9   4        3.02        2.28      0.64 o 
   0  -9   4       37.77       38.96      1.42 o 
   1  -9   4        0.09       -0.64      0.64 o 
   2  -9   4       46.70       49.72      1.75 o 
   3  -9   4       14.68       17.07      1.29 o 
   4  -9   4        0.15        0.36      1.59 o 
   5  -9   4        3.04        3.41      0.97 o 
  -8  -8   4       16.15       19.66      1.42 o 
  -7  -8   4       21.69       24.13      1.61 o 
  -6  -8   4        4.99        6.56      1.59 o 
  -5  -8   4       17.38       17.55      1.29 o 
  -4  -8   4       24.42       27.13      1.29 o 
  -3  -8   4        0.98        1.52      0.53 o 
  -2  -8   4       11.59        8.89      0.59 o 
  -1  -8   4       55.14       57.36      1.61 o 
   0  -8   4        7.50        6.52      0.76 o 
   1  -8   4       23.26       24.35      1.29 o 
   2  -8   4        2.38        0.91      0.64 o 
   3  -8   4      205.77      194.42      3.69 o 
   4  -8   4        0.11        1.27      0.76 o 
   5  -8   4       19.33       20.26      1.29 o 
   6  -8   4       59.53       61.98      2.28 o 
  -8  -7   4        1.27        0.46      0.97 o 
  -7  -7   4       17.68       16.25      2.28 o 
  -6  -7   4        1.04        0.46      0.64 o 
  -5  -7   4      110.42      108.17      3.87 o 
  -4  -7   4       83.55       77.18      1.93 o 
  -3  -7   4      190.89      184.09      2.15 o 
  -2  -7   4       43.94       44.26      0.91 o 
  -1  -7   4        3.22        3.88      0.64 o 
   0  -7   4      204.25      196.61      3.37 o 
   1  -7   4      163.92      161.69      3.04 o 
   2  -7   4      426.70      425.55      9.56 o 
   3  -7   4       78.22       75.33      1.93 o 
   4  -7   4       16.58       16.68      1.09 o 
   5  -7   4        1.83        3.19      0.97 o 
   6  -7   4       16.82       18.70      1.29 o 
  -8  -6   4        0.03        0.00      0.97 o 
  -7  -6   4        3.37        1.46      0.76 o 
  -6  -6   4        0.75       -0.23      0.64 o 
  -5  -6   4       48.28       44.61      1.61 o 
  -4  -6   4        0.05        0.00      0.91 o 
  -3  -6   4       64.97       65.07      1.21 o 
  -2  -6   4        8.63        6.64      0.46 o 
  -1  -6   4       60.27       64.50      1.42 o 
   0  -6   4       17.00       18.91      0.97 o 
   1  -6   4       23.53       25.31      1.14 o 
   2  -6   4      288.87      283.09      6.37 o 
   3  -6   4       10.39       10.03      0.97 o 
   4  -6   4        0.00       -0.64      0.64 o 
   5  -6   4       12.19        9.10      0.97 o 
   6  -6   4       28.09       27.82      1.82 o 
   7  -6   4       60.15       56.96      5.46 o 
  -9  -5   4        0.22        1.37      0.97 o 
  -8  -5   4       11.05       11.40      1.29 o 
  -7  -5   4        0.06        0.46      0.64 o 
  -6  -5   4       12.46       12.31      0.97 o 
  -5  -5   4       92.43       89.89      2.07 o 
  -4  -5   4        6.82        5.95      0.64 o 
  -3  -5   4      258.70      269.02      3.23 o 
  -2  -5   4        2.63        3.20      0.25 o 
  -1  -5   4        3.69        3.83      1.01 o 
   0  -5   4       57.35       55.53      1.29 o 
   1  -5   4      458.35      480.76      5.55 o 
   2  -5   4      430.17      465.62      6.59 o 
   3  -5   4        3.08        3.55      0.68 o 
   4  -5   4      104.42       97.81      2.07 o 
   5  -5   4       50.00       48.35      2.28 o 
   6  -5   4        2.71        1.59      0.68 o 
   7  -5   4       17.78       19.82      1.29 o 
   8  -5   4        0.25        1.53      0.85 o 
  -9  -4   4        1.29        1.14      0.97 o 
  -8  -4   4       13.56       11.85      1.29 o 
  -7  -4   4       17.03       16.24      1.29 o 
  -6  -4   4        9.09       11.00      0.97 o 
  -5  -4   4      114.11      109.24      2.25 o 
  -4  -4   4       48.61       45.51      1.29 o 
  -3  -4   4        5.63        5.88      0.76 o 
  -2  -4   4     1345.80     1406.88     14.71 o 
  -1  -4   4      806.70      926.71      9.98 o 
   0  -4   4        1.41       -0.23      0.32 o 
   1  -4   4        3.14        0.46      0.26 o 
   2  -4   4       11.57        3.64      0.64 o 
   3  -4   4       65.72       64.63      1.61 o 
   4  -4   4       97.73       91.90      2.07 o 
   5  -4   4       59.92       62.13      1.61 o 
   6  -4   4        2.48        0.68      0.68 o 
   7  -4   4       21.84       19.35      1.29 o 
   8  -4   4       51.12       53.11      1.47 o 
  -9  -3   4        4.80        1.82      1.37 o 
  -8  -3   4       24.98       21.39      1.29 o 
  -7  -3   4        7.15       10.78      1.82 o 
  -6  -3   4        6.33        6.86      0.97 o 
  -5  -3   4      184.92      128.80      3.64 o 
  -4  -3   4       15.12       12.89      0.76 o 
  -3  -3   4      190.73      171.64      3.64 o 
  -2  -3   4        2.42        1.72      0.62 o 
  -1  -3   4       22.88       30.76      1.14 o 
   0  -3   4      600.28      708.89      9.49 o 
   1  -3   4        0.28        0.00      0.26 o 
   2  -3   4     1036.81     1157.31     15.26 o 
   3  -3   4       22.43       23.00      0.97 o 
   4  -3   4       97.13      103.63      2.96 o 
   5  -3   4      108.96      101.95      2.73 o 
   6  -3   4      165.59      169.21      3.04 o 
   7  -3   4        0.79        0.68      0.68 o 
   8  -3   4       70.97       78.05      1.74 o 
   9  -3   4        3.79        2.73      1.82 o 
  -9  -2   4        0.25        0.00      1.37 o 
  -8  -2   4       44.11       40.51      2.28 o 
  -7  -2   4        1.60        0.57      1.14 o 
  -6  -2   4       23.35       21.39      1.82 o 
  -5  -2   4      228.47      210.89     16.38 o 
  -4  -2   4       36.55       33.39      1.09 o 
  -3  -2   4       62.20       61.69      1.29 o 
  -2  -2   4       42.07       44.78      0.79 o 
  -1  -2   4       62.72       57.21      0.94 o 
   0  -2   4      651.73      671.53      8.95 o 
   1  -2   4      686.54      757.36     11.37 o 
   2  -2   4      120.46      105.92      1.24 o 
   3  -2   4       77.49       99.29      1.47 o 
   4  -2   4      155.04      145.41      6.28 o 
   5  -2   4       34.96       32.08      1.09 o 
   6  -2   4      102.63      104.00      2.25 o 
   7  -2   4        0.13        0.06      0.58 o 
   8  -2   4        4.32        6.39      0.79 o 
   9  -2   4       42.04       39.14      2.73 o 
  -8  -1   4        8.18        4.10      1.37 o 
  -7  -1   4        4.13        3.64      1.37 o 
  -6  -1   4      225.39      230.10      3.86 o 
  -5  -1   4      139.29      134.95      2.57 o 
  -4  -1   4      106.97      105.66      2.73 o 
  -3  -1   4       36.68       35.39      2.05 o 
  -2  -1   4      818.16      835.84     10.78 o 
  -1  -1   4       52.27       49.49      0.79 o 
   0  -1   4      397.02      445.75      4.73 o 
   1  -1   4      147.08      148.48      2.38 o 
   2  -1   4      505.45      534.33      5.12 o 
   3  -1   4      422.14      439.71      4.25 o 
   4  -1   4      137.66      134.85      2.07 o 
   5  -1   4      226.38      224.78      6.14 o 
   6  -1   4       44.69       47.97      1.22 o 
   7  -1   4       19.19       23.24      1.05 o 
   8  -1   4        0.40        0.17      0.58 o 
   9  -1   4        0.49        0.00      1.37 o 
  -8   0   4        0.08        0.00      1.37 o 
  -7   0   4       22.39       23.21      1.82 o 
  -6   0   4      321.92      331.34      7.28 o 
  -5   0   4        2.98        3.34      0.68 o 
  -4   0   4       81.04       86.19      1.75 o 
  -3   0   4        0.11        0.68      0.68 o 
  -2   0   4       62.02       68.16      1.05 o 
  -1   0   4       76.07       94.20      2.47 o 
   0   0   4      232.52      268.45      3.69 o 
   1   0   4      657.06      706.46      9.49 o 
   2   0   4      945.89     1083.86     11.47 o 
   3   0   4       74.81       64.26      1.48 o 
   4   0   4      312.07      312.22      4.51 o 
   5   0   4        0.61        0.46      0.32 o 
   6   0   4      460.49      478.75      5.51 o 
   7   0   4       31.78       29.09      1.19 o 
   8   0   4        0.04       -0.27      0.76 o 
   9   0   4        4.49        4.10      1.37 o 
  10   0   4        8.07        6.83      1.82 o 
  -8   1   4       41.08       39.20      1.75 o 
  -7   1   4        2.62        2.96      0.97 o 
  -6   1   4       10.81       15.25      0.97 o 
  -5   1   4      130.96      140.35      2.10 o 
  -4   1   4      121.80      124.26      2.25 o 
  -3   1   4      156.14      147.36      1.92 o 
  -2   1   4       90.93       88.96      1.56 o 
  -1   1   4      336.63      313.05      3.50 o 
   0   1   4       68.00       65.37      0.77 o 
   1   1   4      147.48       88.75      2.28 o 
   2   1   4      415.04      419.63      5.63 o 
   3   1   4      712.09      759.43      8.14 o 
   4   1   4      163.61      176.14      2.57 o 
   5   1   4      111.59      135.40      2.25 o 
   6   1   4      192.89      186.74      4.55 o 
   7   1   4      144.77      144.73      3.64 o 
   8   1   4       10.44       10.47      1.37 o 
   9   1   4        1.85        1.37      1.37 o 
  10   1   4        2.39        1.37      1.37 o 
  -8   2   4        9.66       11.38      1.29 o 
  -7   2   4        1.58        0.64      0.76 o 
  -6   2   4        2.99        5.70      0.97 o 
  -5   2   4        3.25        3.57      0.66 o 
  -4   2   4       20.29       17.67      1.59 o 
  -3   2   4       16.35       14.71      0.76 o 
  -2   2   4       91.62       82.42      1.82 o 
  -1   2   4        3.13        2.90      0.26 o 
   0   2   4      630.67      628.15      5.79 o 
   1   2   4     1151.59     1220.66     16.08 o 
   2   2   4       41.79       42.33      0.91 o 
   3   2   4     1078.06     1129.42     11.99 o 
   4   2   4      602.25      592.24      6.48 o 
   5   2   4     1324.65     1398.91     18.01 o 
   6   2   4       18.24       19.37      0.97 o 
   7   2   4       13.16       14.62      0.97 o 
   8   2   4       15.68       15.02      1.82 o 
   9   2   4        0.15        2.73      1.37 o 
  10   2   4        0.07       -0.91      1.37 o 
  -8   3   4        5.05        7.28      1.37 o 
  -7   3   4        6.84        7.06      0.97 o 
  -6   3   4       67.08       64.49      1.47 o 
  -5   3   4        1.57        2.71      0.76 o 
  -4   3   4      139.70      144.69      3.66 o 
  -3   3   4        2.08        2.98      0.64 o 
  -2   3   4       25.34       25.35      0.76 o 
  -1   3   4        8.98       16.69      0.53 o 
   0   3   4     2471.32     2558.57     27.31 o 
   1   3   4     3065.77     3089.16     41.87 o 
   2   3   4      375.51      380.15      4.19 o 
   3   3   4      571.07      641.51      7.09 o 
   4   3   4      179.49      188.88      2.90 o 
   5   3   4        8.59        9.16      1.59 o 
   6   3   4        1.16        2.05      0.68 o 
   7   3   4       12.56       13.19      0.76 o 
   8   3   4       12.12       13.65      1.37 o 
   9   3   4        6.97        7.74      1.37 o 
  10   3   4       12.94       11.38      1.82 o 
  -7   4   4        4.37        5.48      1.14 o 
  -6   4   4        1.25        1.97      0.53 o 
  -5   4   4        1.30        1.21      0.53 o 
  -4   4   4       75.72       75.29      2.21 o 
  -3   4   4      129.73      121.99      2.25 o 
  -2   4   4        0.03        0.00      0.32 o 
  -1   4   4       36.34       36.28      0.79 o 
   0   4   4      460.54      489.89      6.91 o 
   1   4   4       47.49       43.83      0.76 o 
   2   4   4       70.52       90.00      1.01 o 
   3   4   4       11.16       14.26      0.46 o 
   4   4   4      129.78      154.28      1.92 o 
   5   4   4        1.80        2.81      0.46 o 
   6   4   4     1030.31     1060.05     13.83 o 
   7   4   4      157.41      157.90      2.72 o 
   8   4   4        0.27       -0.91      0.91 o 
   9   4   4        9.18        8.65      1.37 o 
  10   4   4        0.04        0.00      0.91 o 
  -7   5   4        3.96        5.01      1.37 o 
  -6   5   4        0.75        0.74      0.58 o 
  -5   5   4        3.99        4.82      0.79 o 
  -4   5   4       65.87       66.00      1.31 o 
  -3   5   4      104.81      109.49      2.07 o 
  -2   5   4      100.61      103.17      2.96 o 
  -1   5   4     1182.95     1219.55     20.71 o 
   0   5   4      227.56      220.72      3.37 o 
   1   5   4      534.17      582.73      7.88 o 
   2   5   4        1.44        2.49      0.26 o 
   3   5   4       21.79       39.67      0.79 o 
   4   5   4        0.92        0.00      0.26 o 
   5   5   4       14.75       11.18      0.69 o 
   6   5   4       62.13       58.76      1.21 o 
   7   5   4      208.27      206.37      6.37 o 
   8   5   4        2.43        4.55      1.37 o 
   9   5   4        3.41        2.73      1.37 o 
  10   5   4        4.06        7.28      1.37 o 
  -6   6   4        5.28        4.79      0.97 o 
  -5   6   4       16.64       18.96      0.94 o 
  -4   6   4       62.49       69.28      1.54 o 
  -3   6   4       78.42       72.64      3.14 o 
  -2   6   4       65.26       60.44      1.42 o 
  -1   6   4        0.03       -0.32      0.32 o 
   0   6   4      181.07      218.50      3.37 o 
   1   6   4      114.37      105.62      1.93 o 
   2   6   4      470.63      504.48      4.87 o 
   3   6   4       13.13       14.43      0.53 o 
   4   6   4      348.87      421.62      4.81 o 
   5   6   4      203.41      214.79      2.71 o 
   6   6   4        7.21       10.10      0.91 o 
   7   6   4      141.14      148.37      2.90 o 
   8   6   4       98.15       94.67      2.25 o 
   9   6   4       76.33       81.01      3.19 o 
  10   6   4        0.10        1.82      1.37 o 
  -6   7   4        1.32        3.16      2.05 o 
  -5   7   4       15.02       15.92      0.94 o 
  -4   7   4        7.37        6.79      0.60 o 
  -3   7   4       26.13       25.04      0.97 o 
  -2   7   4       18.06       18.20      0.72 o 
  -1   7   4        1.92        2.59      0.50 o 
   0   7   4       57.71       59.64      1.29 o 
   1   7   4       74.24       72.41      1.82 o 
   2   7   4       29.00       22.87      0.66 o 
   3   7   4      641.44      629.23      6.01 o 
   4   7   4       35.38       33.53      0.72 o 
   5   7   4        0.81        0.00      0.64 o 
   6   7   4      395.13      385.56      5.47 o 
   7   7   4       80.04       74.93      2.05 o 
   8   7   4       13.26       13.01      0.97 o 
   9   7   4       41.28       46.24      1.75 o 
  10   7   4       76.43       76.46      3.19 o 
  -5   8   4        4.40        4.92      0.79 o 
  -4   8   4        0.13       -0.23      0.48 o 
  -3   8   4       36.78       35.78      1.42 o 
  -2   8   4       13.62       14.43      0.79 o 
  -1   8   4      412.59      419.86      5.08 o 
   0   8   4       25.62       25.94      0.97 o 
   1   8   4       36.09       37.65      1.09 o 
   2   8   4        5.01        7.25      0.54 o 
   3   8   4       24.00       26.74      0.92 o 
   4   8   4      286.72      271.01      2.95 o 
   5   8   4       25.22       26.70      0.93 o 
   6   8   4      150.25      146.60      2.73 o 
   7   8   4        1.35        0.23      0.64 o 
   8   8   4       60.50       62.38      1.93 o 
   9   8   4       14.88       13.20      1.14 o 
  10   8   4        9.26       12.29      1.82 o 
  -5   9   4        0.03        1.14      1.59 o 
  -4   9   4        0.10        1.37      0.97 o 
  -3   9   4       33.64       29.95      1.42 o 
  -2   9   4        9.29        9.83      0.97 o 
  -1   9   4      162.14      172.88      2.15 o 
   0   9   4       13.55       13.78      0.68 o 
   1   9   4       28.79       27.10      0.97 o 
   2   9   4       87.14       83.63      1.47 o 
   3   9   4      545.42      520.54      5.17 o 
   4   9   4       76.45       75.29      1.18 o 
   5   9   4      110.76      117.67      2.25 o 
   6   9   4        0.07        0.68      0.68 o 
   7   9   4        1.24        1.37      0.64 o 
   8   9   4        1.21        1.14      0.64 o 
   9   9   4       77.00       83.74      2.25 o 
  10   9   4        6.18        6.67      0.97 o 
  -4  10   4        8.57        8.93      1.29 o 
  -3  10   4       13.07       11.85      1.29 o 
  -2  10   4      145.05      138.79      3.04 o 
  -1  10   4       12.35       11.40      0.97 o 
   0  10   4       49.03       47.06      1.01 o 
   1  10   4        5.67        3.46      1.03 o 
   2  10   4      179.27      176.27      2.44 o 
   3  10   4      462.43      435.74      5.24 o 
   4  10   4      136.35      125.40      1.70 o 
   5  10   4       42.24       42.61      1.12 o 
   6  10   4      225.54      210.04      3.54 o 
   7  10   4       20.43       22.99      1.29 o 
   8  10   4      107.21      111.98      5.23 o 
   9  10   4        7.84        6.83      0.97 o 
  -3  11   4        6.87        5.13      1.59 o 
  -2  11   4        0.42       -0.09      0.76 o 
  -1  11   4       50.70       52.19      1.75 o 
   0  11   4      132.93      129.71      4.10 o 
   1  11   4       57.55       58.22      1.39 o 
   2  11   4        5.49        4.44      0.46 o 
   3  11   4       31.48       38.33      0.95 o 
   4  11   4      185.75      174.06      2.15 o 
   5  11   4      217.66      196.89      2.87 o 
   6  11   4       23.93       24.62      1.05 o 
   7  11   4       15.56       15.07      0.97 o 
   8  11   4       12.13       15.25      1.29 o 
   9  11   4        0.10        0.46      0.97 o 
  -2  12   4        0.01        0.23      0.97 o 
  -1  12   4        8.00        7.52      0.97 o 
   0  12   4        3.93        6.37      1.37 o 
   1  12   4        3.65        2.73      1.37 o 
   2  12   4       90.63       89.43      1.74 o 
   3  12   4       18.01       17.11      0.85 o 
   4  12   4       22.99       21.87      1.05 o 
   5  12   4       49.54       50.56      2.03 o 
   6  12   4        6.32        7.23      0.79 o 
   7  12   4       18.83       21.85      1.29 o 
   8  12   4        1.86        0.91      0.64 o 
  -1  13   4       18.80       17.75      1.82 o 
   0  13   4        0.27        0.00      1.37 o 
   1  13   4       14.96       18.21      1.82 o 
   2  13   4        4.67        4.55      1.37 o 
   3  13   4       38.89       41.76      1.31 o 
   4  13   4        0.32        0.00      0.64 o 
   5  13   4       19.27       21.85      1.82 o 
   6  13   4       14.25       13.27      1.09 o 
   7  13   4       21.57       23.19      2.68 o 
   8  13   4        8.11       10.01      1.29 o 
   1  14   4       17.69       23.67      2.28 o 
   2  14   4        7.86        8.19      1.37 o 
   3  14   4        0.54        1.37      1.37 o 
   4  14   4        0.83        1.37      0.91 o 
   5  14   4       30.83       33.22      2.28 o 
   6  14   4        3.37        5.46      1.37 o 
  -3 -12   5       34.94       32.31      2.28 o 
  -2 -12   5        4.83        8.19      1.37 o 
  -1 -12   5        3.22        3.87      0.97 o 
  -5 -11   5       12.30       11.99      1.37 o 
  -4 -11   5        0.78        1.37      0.97 o 
  -3 -11   5       27.17       29.13      2.28 o 
  -2 -11   5       21.11       22.30      1.82 o 
  -1 -11   5        0.15        1.46      0.76 o 
   0 -11   5        1.37        3.19      0.97 o 
   1 -11   5        2.06        1.82      0.97 o 
   2 -11   5        9.27        8.28      1.09 o 
  -6 -10   5        0.10       -0.23      0.97 o 
  -5 -10   5        0.16       -0.91      0.91 o 
  -4 -10   5        8.51        9.64      0.97 o 
  -3 -10   5       14.46       14.56      1.37 o 
  -2 -10   5        4.46        3.52      0.76 o 
  -1 -10   5        0.41        0.23      1.14 o 
   0 -10   5       31.01       34.70      1.42 o 
   1 -10   5       13.72       13.01      0.97 o 
   2 -10   5       11.06       11.91      1.37 o 
   3 -10   5        3.84        3.19      0.97 o 
  -7  -9   5        9.05        8.48      1.09 o 
  -6  -9   5       66.59       70.79      2.25 o 
  -5  -9   5        0.46        0.00      0.64 o 
  -4  -9   5        3.41        2.46      0.76 o 
  -3  -9   5        7.80        6.61      0.97 o 
  -2  -9   5       51.60       58.32      1.31 o 
  -1  -9   5        1.66        1.14      0.64 o 
   0  -9   5        1.19        0.91      0.91 o 
   1  -9   5       30.91       25.97      1.29 o 
   2  -9   5       11.53       14.18      1.09 o 
   3  -9   5        7.75        9.47      1.14 o 
   4  -9   5       16.71       16.42      2.05 o 
  -7  -8   5        9.84       11.40      1.29 o 
  -6  -8   5        0.68        3.19      0.97 o 
  -5  -8   5       11.78       11.61      0.97 o 
  -4  -8   5       18.67       15.72      1.09 o 
  -3  -8   5       20.34       19.47      1.59 o 
  -2  -8   5        1.65        0.30      0.53 o 
  -1  -8   5       54.39       58.96      1.61 o 
   0  -8   5       14.25       18.00      0.97 o 
   1  -8   5      129.34      117.42      2.57 o 
   2  -8   5        8.64        8.43      0.97 o 
   3  -8   5      113.28      109.24      2.57 o 
   4  -8   5       30.22       27.08      1.42 o 
   5  -8   5       23.34       22.71      2.96 o 
  -8  -7   5        0.09        0.23      0.97 o 
  -7  -7   5        2.45        2.05      0.97 o 
  -6  -7   5       11.13       10.92      0.97 o 
  -5  -7   5      115.16      108.56      2.40 o 
  -4  -7   5        4.59        5.57      0.76 o 
  -3  -7   5        3.64        4.30      0.91 o 
  -2  -7   5      170.28      171.31      2.10 o 
  -1  -7   5      106.80      109.46      2.25 o 
   0  -7   5      749.36      701.25      9.64 o 
   1  -7   5      222.56      225.81      6.83 o 
   2  -7   5       12.98       10.47      0.97 o 
   3  -7   5       41.18       47.57      1.61 o 
   4  -7   5      109.84      112.57      4.10 o 
   5  -7   5       27.37       24.40      1.42 o 
   6  -7   5        3.43        6.22      0.97 o 
  -8  -6   5        0.52        0.91      0.97 o 
  -7  -6   5       25.16       23.39      1.42 o 
  -6  -6   5        0.25       -0.46      0.64 o 
  -5  -6   5       17.96       19.35      1.29 o 
  -4  -6   5       10.48       11.61      0.97 o 
  -3  -6   5       10.66        9.66      0.58 o 
  -2  -6   5       20.25       20.37      0.79 o 
  -1  -6   5       68.68       64.39      1.42 o 
   0  -6   5        6.77        7.40      0.91 o 
   1  -6   5        0.05       -0.68      0.68 o 
   2  -6   5       20.19       19.36      1.09 o 
   3  -6   5      109.69      101.73      2.25 o 
   4  -6   5       56.49       49.16      1.61 o 
   5  -6   5      262.02      259.23      4.51 o 
   6  -6   5       83.70       94.87      2.40 o 
   7  -6   5        3.04        2.50      1.14 o 
  -8  -5   5        0.28        0.68      0.97 o 
  -7  -5   5       10.86       11.65      0.97 o 
  -6  -5   5        0.99        0.23      0.64 o 
  -5  -5   5       24.51       25.26      1.29 o 
  -4  -5   5       30.50       29.19      1.37 o 
  -3  -5   5        2.29        1.37      0.43 o 
  -2  -5   5       75.51       73.78      1.31 o 
  -1  -5   5      405.49      413.81      4.90 o 
   0  -5   5      875.29      909.82      9.89 o 
   1  -5   5        0.28        1.72      0.37 o 
   2  -5   5       90.50       85.82      1.93 o 
   3  -5   5        7.55        6.57      0.76 o 
   4  -5   5       60.96       61.90      1.75 o 
   5  -5   5       10.08        8.72      1.59 o 
   6  -5   5       42.65       43.74      1.75 o 
   7  -5   5        2.87        2.96      0.97 o 
  -8  -4   5        0.10        0.68      0.97 o 
  -7  -4   5        0.83        0.68      0.64 o 
  -6  -4   5        2.73        1.82      0.64 o 
  -5  -4   5       78.87       32.77      1.82 o 
  -4  -4   5      179.35      179.32      4.55 o 
  -3  -4   5      345.53      348.98      4.98 o 
  -2  -4   5      237.85      263.56      4.01 o 
  -1  -4   5       43.22       52.36      1.29 o 
   0  -4   5       28.90       37.31      0.85 o 
   1  -4   5        5.28        7.67      0.37 o 
   2  -4   5       52.88       53.34      1.42 o 
   3  -4   5      160.57      170.17      3.04 o 
   4  -4   5      104.57      104.26      2.25 o 
   5  -4   5       13.68       11.09      1.37 o 
   6  -4   5      271.25      266.71      6.37 o 
   7  -4   5       62.55       64.38      3.64 o 
   8  -4   5       12.93       13.72      1.05 o 
  -8  -3   5        0.10       -0.43      0.43 o 
  -7  -3   5       91.12       34.59      1.82 o 
  -6  -3   5        0.01        0.23      0.68 o 
  -5  -3   5        2.70        1.82      0.64 o 
  -4  -3   5        2.68        3.25      0.64 o 
  -3  -3   5      221.46      210.41      2.60 o 
  -2  -3   5      301.80      317.30      3.58 o 
  -1  -3   5       56.31       46.24      0.85 o 
   0  -3   5      776.73      893.20     14.56 o 
   1  -3   5       19.79       16.53      0.66 o 
   2  -3   5      563.23      596.48      7.34 o 
   3  -3   5      135.54      132.07      2.40 o 
   4  -3   5      297.23      299.65      4.78 o 
   5  -3   5        0.27        0.00      1.37 o 
   6  -3   5      188.82      194.12      3.54 o 
   7  -3   5        2.74        3.97      0.76 o 
   8  -3   5       92.15       98.06      2.00 o 
  -8  -2   5       30.00       31.14      1.75 o 
  -7  -2   5       21.23       18.67      1.29 o 
  -6  -2   5        9.07        7.52      0.97 o 
  -5  -2   5       12.22       14.12      0.97 o 
  -4  -2   5        1.21        0.61      0.41 o 
  -3  -2   5        0.70        1.43      0.46 o 
  -2  -2   5      370.48      376.68      4.29 o 
  -1  -2   5      120.29      116.54      1.37 o 
   0  -2   5      843.53      840.78      8.93 o 
   1  -2   5      543.19      644.63     10.47 o 
   2  -2   5       28.49       25.77      0.59 o 
   3  -2   5       17.09       16.38      0.38 o 
   4  -2   5       43.65       41.76      0.94 o 
   6  -2   5       28.87       29.59      1.29 o 
   7  -2   5      148.09      151.12      2.90 o 
   8  -2   5       32.54       35.35      1.47 o 
   9  -2   5        0.15       -0.97      0.97 o 
  -8  -1   5       46.73       48.70      2.73 o 
  -7  -1   5       18.48       13.83      2.28 o 
  -6  -1   5        2.09        0.68      1.14 o 
  -5  -1   5       38.03       40.26      3.41 o 
  -4  -1   5       17.80       15.73      0.97 o 
  -3  -1   5        1.69        2.28      0.32 o 
  -2  -1   5        1.82        2.34      0.26 o 
  -1  -1   5       62.94       74.07      1.69 o 
   0  -1   5       26.61       35.97      0.79 o 
   1  -1   5       87.71       78.20      1.48 o 
   2  -1   5     1019.38     1150.39     16.26 o 
   3  -1   5      177.32      174.91      1.92 o 
   4  -1   5      815.08      896.87      9.98 o 
   5  -1   5       81.92       79.82      1.39 o 
   6  -1   5        4.29        5.05      0.64 o 
   7  -1   5        4.47        3.48      0.68 o 
   8  -1   5       16.61       18.43      1.05 o 
   9  -1   5        7.97        9.10      1.82 o 
  -8   0   5       17.49       18.22      1.59 o 
  -7   0   5        0.02        0.68      0.97 o 
  -6   0   5       43.29       47.79      2.28 o 
  -5   0   5        0.15        0.91      0.64 o 
  -4   0   5       34.52       43.88      1.05 o 
  -3   0   5       97.12       93.54      1.39 o 
  -2   0   5      393.05      401.54      4.55 o 
  -1   0   5      743.84      736.80      7.79 o 
   0   0   5      560.39      671.09      7.18 o 
   1   0   5        3.41        2.07      0.32 o 
   2   0   5      105.78      114.57      1.58 o 
   3   0   5       95.45      124.09      3.26 o 
   4   0   5      366.34      405.34      4.55 o 
   5   0   5        1.51        1.37      0.41 o 
   6   0   5        8.10        7.44      1.82 o 
   7   0   5        5.66        5.67      0.76 o 
   8   0   5       90.38       91.15      2.07 o 
   9   0   5       75.87       78.74      3.19 o 
  10   0   5        2.25        3.64      1.82 o 
  -8   1   5        8.43        9.79      1.29 o 
  -7   1   5       29.18       32.34      1.61 o 
  -6   1   5       13.94       14.17      0.97 o 
  -5   1   5        0.68        0.46      0.64 o 
  -4   1   5       36.56       36.72      1.54 o 
  -3   1   5       15.30       15.21      0.71 o 
  -2   1   5       29.02       31.87      0.79 o 
  -1   1   5        9.47        9.95      0.37 o 
   0   1   5     1328.40     1404.81     12.78 o 
   1   1   5       25.52       27.34      0.91 o 
   2   1   5       83.90      102.41      1.61 o 
   3   1   5     1832.29     2087.76     22.05 o 
   4   1   5      826.88      833.13     12.07 o 
   5   1   5      461.00      480.86      5.43 o 
   6   1   5       10.73       12.48      0.76 o 
   7   1   5       21.87       18.70      0.97 o 
   8   1   5        9.35        7.60      0.76 o 
   9   1   5       16.84       16.84      1.82 o 
  10   1   5        0.20       -0.91      1.37 o 
  -8   2   5        1.90        2.50      0.97 o 
  -7   2   5        1.10        1.37      0.97 o 
  -6   2   5        1.05        1.59      0.64 o 
  -5   2   5       41.25       41.66      1.12 o 
  -4   2   5        4.36        4.15      0.64 o 
  -3   2   5       12.12       14.71      2.05 o 
  -2   2   5       46.51       45.06      1.39 o 
  -1   2   5      120.45      122.08      1.41 o 
   0   2   5      391.00      393.58      3.84 o 
   1   2   5      852.83      852.05     25.49 o 
   2   2   5     1538.14      863.84     16.84 o 
   3   2   5      666.09      735.12      7.97 o 
   4   2   5      374.22      421.10      4.15 o 
   5   2   5        5.97        7.89      0.53 o 
   6   2   5       43.76       39.83      1.29 o 
   7   2   5       35.13       33.06      1.09 o 
   8   2   5        0.11       -0.23      1.14 o 
   9   2   5        6.42        5.46      1.37 o 
  10   2   5        0.22       -0.91      1.37 o 
  -7   3   5        0.16        0.91      1.14 o 
  -6   3   5       41.92       50.51      1.75 o 
  -5   3   5        1.34        0.91      0.53 o 
  -4   3   5        0.61        0.00      0.64 o 
  -3   3   5        4.52        4.79      0.64 o 
  -2   3   5      920.38      882.53     19.12 o 
  -1   3   5     1020.93     1034.23     11.11 o 
   0   3   5        9.92        9.74      0.37 o 
   1   3   5      406.33      443.43      6.27 o 
   2   3   5        4.67        3.05      0.26 o 
   3   3   5       34.20       36.01      1.37 o 
   4   3   5      333.13      347.82      4.02 o 
   5   3   5      188.48      174.99      2.63 o 
   6   3   5      275.14      260.60      3.86 o 
   7   3   5        0.77        1.37      0.64 o 
   8   3   5       40.92       38.23      2.28 o 
   9   3   5        3.98        4.10      1.37 o 
  10   3   5        3.44        1.82      1.37 o 
  -7   4   5        0.06        1.14      0.97 o 
  -6   4   5        6.50        6.86      0.97 o 
  -5   4   5       34.87       37.27      1.12 o 
  -4   4   5       27.28       26.19      1.29 o 
  -3   4   5       55.86       56.34      1.42 o 
  -2   4   5        0.00        1.24      0.68 o 
  -1   4   5      264.36      245.17      3.04 o 
   0   4   5       14.35       11.48      0.45 o 
   1   4   5      111.88      133.14      2.25 o 
   2   4   5      262.66      281.70      3.82 o 
   3   4   5        2.17        3.99      0.30 o 
   4   4   5     1871.52     2007.41     21.36 o 
   5   4   5      426.19      441.09      6.11 o 
   6   4   5      151.26      163.41      5.01 o 
   7   4   5       23.93       28.55      1.09 o 
   8   4   5        0.03       -0.46      0.91 o 
   9   4   5       11.03       11.83      1.37 o 
  10   4   5        0.70        1.37      1.37 o 
  -7   5   5        0.49       -0.46      1.37 o 
  -6   5   5        7.13        5.92      0.79 o 
  -5   5   5        0.10        0.46      0.53 o 
  -4   5   5       14.31       14.28      0.79 o 
  -3   5   5      228.30      230.53      3.54 o 
  -2   5   5       55.74       50.30      1.29 o 
  -1   5   5      131.27      142.85      2.40 o 
   0   5   5      137.21      139.73      3.64 o 
   1   5   5       76.68      106.77      1.33 o 
   2   5   5       16.73       13.66      0.33 o 
   3   5   5      127.26      157.70      1.91 o 
   4   5   5        2.03        2.83      0.33 o 
   5   5   5       16.13       18.51      0.68 o 
   6   5   5        0.99        0.15      0.91 o 
   7   5   5      146.79      140.21      2.40 o 
   8   5   5        7.09        8.19      1.37 o 
   9   5   5       96.99       95.12      3.19 o 
  10   5   5        1.53        2.73      1.37 o 
  -6   6   5       27.88       33.68      2.28 o 
  -5   6   5        1.32        1.37      0.53 o 
  -4   6   5        9.11       10.68      0.79 o 
  -3   6   5       78.97       79.56      2.05 o 
  -2   6   5       92.60      104.26      1.93 o 
  -1   6   5        0.16        0.46      0.32 o 
   0   6   5      346.78      384.63      5.63 o 
   1   6   5       79.62       68.04      1.61 o 
   2   6   5      184.10      241.47      3.27 o 
   3   6   5      318.09      331.29      3.34 o 
   4   6   5      355.36      375.37      3.80 o 
   5   6   5      426.81      419.10      4.81 o 
   6   6   5      364.23      362.29      5.15 o 
   7   6   5      120.52      128.40      2.73 o 
   8   6   5       54.96       64.17      2.73 o 
   9   6   5       11.13       10.01      1.37 o 
  10   6   5       46.37       50.06      2.73 o 
  -6   7   5        0.75       -0.46      1.37 o 
  -5   7   5        7.97       10.47      1.37 o 
  -4   7   5        1.99        1.67      0.57 o 
  -3   7   5        7.50        8.38      0.91 o 
  -2   7   5        0.29        0.46      0.46 o 
  -1   7   5       45.13       46.58      2.73 o 
   0   7   5      123.89      109.23      2.07 o 
   1   7   5      111.31      117.20      2.25 o 
   2   7   5       71.91       66.82      1.21 o 
   3   7   5       10.14       10.83      0.46 o 
   4   7   5      377.46      368.29      3.73 o 
   5   7   5      156.50      149.89      2.04 o 
   6   7   5       74.13       83.08      1.93 o 
   7   7   5      342.42      351.46      5.92 o 
   8   7   5      268.15      262.61     10.92 o 
   9   7   5       20.89       20.94      1.82 o 
  10   7   5        0.35        1.37      1.37 o 
  -5   8   5       18.35       19.57      1.82 o 
  -4   8   5        0.54        0.00      0.91 o 
  -3   8   5       90.22       98.93      2.50 o 
  -2   8   5        2.64        2.98      0.64 o 
  -1   8   5       22.23       23.44      0.97 o 
   0   8   5        1.57        1.82      0.64 o 
   1   8   5        9.00        7.12      0.68 o 
   2   8   5       43.34       45.14      0.94 o 
   3   8   5       39.43       35.11      0.77 o 
   4   8   5      584.29      569.88      5.56 o 
   5   8   5       20.71       20.37      0.68 o 
   6   8   5       80.11       75.10      1.61 o 
   7   8   5       35.16       32.42      1.82 o 
   8   8   5        0.10       -0.64      0.64 o 
   9   8   5        6.30        6.35      1.14 o 
  10   8   5        0.01        2.28      1.37 o 
  -4   9   5       12.55        2.28      0.91 o 
  -3   9   5        1.40        2.28      1.37 o 
  -2   9   5       26.32       25.77      1.29 o 
  -1   9   5        2.92        3.70      0.64 o 
   0   9   5        0.01        0.46      0.64 o 
   1   9   5      606.09      580.16      8.20 o 
   2   9   5       85.63       88.44      1.54 o 
   3   9   5      126.10      133.10      2.00 o 
   4   9   5        6.67        6.90      0.46 o 
   5   9   5        1.35        2.16      0.46 o 
   6   9   5       25.16       27.24      1.27 o 
   7   9   5      126.10      126.98      2.57 o 
   8   9   5        1.64        4.10      0.64 o 
   9   9   5       95.62       95.58      2.40 o 
  10   9   5       55.89       58.74      2.07 o 
  -4  10   5       29.31       29.58      2.28 o 
  -3  10   5       21.49       25.03      2.28 o 
  -2  10   5        1.05        0.00      1.37 o 
  -1  10   5        0.88        1.59      0.58 o 
   0  10   5      118.73      116.53      2.25 o 
   1  10   5       49.16       42.11      1.29 o 
   2  10   5       17.80       15.98      0.97 o 
   3  10   5        4.84        3.88      0.53 o 
   4  10   5      147.72      140.20      1.80 o 
   5  10   5       37.25       38.55      0.95 o 
   6  10   5      274.88      270.05      3.57 o 
   7  10   5       45.03       43.24      1.61 o 
   8  10   5       29.44       27.94      1.42 o 
   9  10   5        2.95        4.49      1.14 o 
  10  10   5        1.55        1.82      0.97 o 
  -3  11   5       15.81       15.47      1.82 o 
  -2  11   5       43.15       46.88      2.73 o 
  -1  11   5       47.66       44.60      2.73 o 
   0  11   5        0.43        0.91      0.53 o 
   1  11   5       90.16       98.66      1.84 o 
   2  11   5      394.39      359.31      5.63 o 
   3  11   5      286.27      264.49      5.46 o 
   4  11   5       74.34       72.39      1.93 o 
   5  11   5      106.23       94.88      1.97 o 
   6  11   5       12.43       14.15      0.79 o 
   7  11   5        0.02        0.30      0.53 o 
   8  11   5        0.07       -0.23      0.68 o 
   9  11   5        1.61        3.41      0.97 o 
  -2  12   5        6.09        5.92      1.37 o 
  -1  12   5        7.74       11.38      1.82 o 
   0  12   5       11.40        8.65      1.37 o 
   1  12   5        4.00        4.25      0.76 o 
   2  12   5        0.85        0.76      0.79 o 
   3  12   5        8.95        8.96      0.79 o 
   4  12   5        1.81        1.82      0.64 o 
   5  12   5       33.35       31.86      1.82 o 
   6  12   5       11.86       12.74      1.37 o 
   7  12   5        0.36        0.00      0.91 o 
   8  12   5        2.11        2.50      0.97 o 
   0  13   5       11.30       11.38      1.82 o 
   1  13   5        0.89        0.91      1.37 o 
   2  13   5        0.64        0.46      0.91 o 
   3  13   5       76.27       75.84      1.65 o 
   4  13   5       10.28        9.89      0.79 o 
   5  13   5       35.25       38.23      2.28 o 
   6  13   5       15.62       18.66      1.82 o 
   7  13   5        3.22        4.10      1.37 o 
   8  13   5        1.34        0.46      1.37 o 
   2  14   5        0.77        0.46      1.37 o 
   3  14   5       16.10       17.75      1.82 o 
   4  14   5        0.45       -0.23      0.64 o 
   5  14   5        3.21        1.82      0.91 o 
   6  14   5        0.20        0.00      0.91 o 
  -4 -11   6       14.27       18.66      1.82 o 
  -3 -11   6        1.07        1.82      1.37 o 
  -2 -11   6        2.01        3.64      1.37 o 
  -1 -11   6       17.45       21.86      1.29 o 
   0 -11   6       14.82       15.49      1.29 o 
   1 -11   6       16.40       17.60      1.42 o 
  -5 -10   6        8.40        8.09      1.09 o 
  -4 -10   6        1.55        1.14      0.97 o 
  -3 -10   6        0.40       -0.91      0.91 o 
  -2 -10   6       11.89       11.83      1.37 o 
  -1 -10   6        1.85        1.55      0.76 o 
   0 -10   6        0.58        0.23      0.64 o 
   1 -10   6       10.30       15.25      1.29 o 
   2 -10   6        7.14        7.65      1.82 o 
   3 -10   6        0.86        1.59      1.14 o 
  -6  -9   6        1.16        1.82      1.37 o 
  -5  -9   6        9.49        9.11      1.09 o 
  -4  -9   6       10.88       12.46      1.09 o 
  -3  -9   6        3.69        3.19      0.97 o 
  -2  -9   6       21.46       22.30      1.82 o 
  -1  -9   6       29.07       25.52      1.29 o 
   0  -9   6       50.30       55.53      1.75 o 
   1  -9   6        0.43        0.00      0.64 o 
   2  -9   6       24.96       21.86      1.29 o 
   3  -9   6        9.98        8.74      0.97 o 
   4  -9   6       10.58       10.82      1.29 o 
  -6  -8   6        5.99        6.89      1.82 o 
  -5  -8   6        0.01       -0.64      0.64 o 
  -4  -8   6        0.67        1.14      0.68 o 
  -3  -8   6       17.86       18.67      1.29 o 
  -2  -8   6       15.24       16.31      1.59 o 
  -1  -8   6       11.88        9.34      0.97 o 
   0  -8   6       12.84       11.19      0.97 o 
   1  -8   6      187.29      172.10      3.37 o 
   2  -8   6        5.17        7.31      0.97 o 
   3  -8   6        2.70        4.60      0.97 o 
   4  -8   6       13.85       15.41      1.59 o 
   5  -8   6        2.35        1.59      1.14 o 
  -7  -7   6       27.73       30.96      1.61 o 
  -6  -7   6        1.11        2.73      0.97 o 
  -5  -7   6       13.12       12.31      0.97 o 
  -4  -7   6       58.87       61.00      1.93 o 
  -3  -7   6       17.02       19.28      1.09 o 
  -2  -7   6      428.52      405.84      4.98 o 
  -1  -7   6       88.20       89.53      2.96 o 
   0  -7   6        0.50        0.91      0.64 o 
   1  -7   6       71.80       74.87      1.93 o 
   2  -7   6      128.76      121.79      2.72 o 
   3  -7   6      206.49      195.18      3.69 o 
   4  -7   6       33.32       39.23      1.82 o 
   5  -7   6        0.01        0.64      0.91 o 
   6  -7   6        0.65        0.91      0.97 o 
  -7  -6   6        0.19       -0.76      0.76 o 
  -6  -6   6        0.53        0.27      0.76 o 
  -5  -6   6        4.84        4.60      0.97 o 
  -4  -6   6       12.59       12.31      0.97 o 
  -3  -6   6      163.17      154.91      5.01 o 
  -2  -6   6      167.81      164.44      2.27 o 
  -1  -6   6        4.79        3.19      0.91 o 
   0  -6   6       34.03       30.10      1.37 o 
   1  -6   6      260.47      252.48      6.14 o 
   2  -6   6        6.51        3.52      0.76 o 
   3  -6   6      308.33      295.97      4.98 o 
   4  -6   6       43.67       41.01      1.61 o 
   5  -6   6        7.33        8.42      1.37 o 
   6  -6   6        8.75        7.45      1.09 o 
   7  -6   6       10.78       10.04      1.14 o 
  -7  -5   6        0.23        2.18      0.76 o 
  -6  -5   6        2.48        1.00      0.76 o 
  -5  -5   6        0.21        0.46      0.41 o 
  -4  -5   6        3.66        1.52      0.91 o 
  -3  -5   6       54.63       58.43      2.96 o 
  -2  -5   6      250.94      252.70      5.46 o 
  -1  -5   6       38.69       29.75      1.09 o 
   0  -5   6       27.54       25.76      1.14 o 
   1  -5   6       68.74       68.70      1.75 o 
   2  -5   6      753.43      784.65     10.93 o 
   3  -5   6        5.67        6.22      0.97 o 
   4  -5   6      359.50      341.59     10.24 o 
   5  -5   6        0.04        0.91      0.76 o 
   6  -5   6       12.84       10.82      1.14 o 
   7  -5   6        0.71        1.82      0.97 o 
  -8  -4   6        1.02        1.18      2.05 o 
  -7  -4   6       26.19       28.46      1.61 o 
  -6  -4   6       28.53       26.86      1.29 o 
  -5  -4   6       41.96       43.28      1.61 o 
  -4  -4   6      292.68      306.99      4.83 o 
  -3  -4   6      119.03      119.26      1.74 o 
  -2  -4   6       51.71       46.58      1.05 o 
  -1  -4   6        5.25        5.39      0.46 o 
   0  -4   6       10.05       12.52      0.64 o 
   1  -4   6      136.76      145.66      2.47 o 
   2  -4   6       63.29       60.08      1.61 o 
   3  -4   6        0.18       -0.91      0.91 o 
   4  -4   6      550.89      538.66      8.65 o 
   5  -4   6      196.43      193.04      3.64 o 
   6  -4   6        0.92        2.00      0.76 o 
   7  -4   6        0.66        0.23      0.64 o 
   8  -4   6        8.93        7.58      1.09 o 
  -8  -3   6        0.47        1.37      0.97 o 
  -7  -3   6        5.45        5.48      1.14 o 
  -6  -3   6        4.05        3.09      0.76 o 
  -5  -3   6       94.83       93.87      3.19 o 
  -4  -3   6       13.34       12.29      0.97 o 
  -3  -3   6        0.49       -0.09      0.30 o 
  -2  -3   6       75.68       83.46      1.31 o 
  -1  -3   6        7.94        7.53      0.46 o 
   0  -3   6      680.11      731.06      9.65 o 
   1  -3   6        0.33        1.24      0.68 o 
   2  -3   6      190.70      179.51      2.34 o 
   3  -3   6        5.65        4.10      0.64 o 
   4  -3   6       99.03       99.03      2.25 o 
   5  -3   6      132.55      130.51      3.87 o 
   6  -3   6      409.06      238.03      5.92 o 
   7  -3   6       97.09       99.20      2.73 o 
   8  -3   6        0.33        0.98      0.66 o 
  -8  -2   6        0.04        0.00      1.37 o 
  -7  -2   6        5.15        6.15      0.97 o 
  -6  -2   6        0.54        0.23      0.68 o 
  -5  -2   6       14.11       11.99      1.37 o 
  -4  -2   6       71.02       70.09      1.61 o 
  -3  -2   6       12.64       13.27      0.73 o 
  -2  -2   6      200.32      196.73      2.15 o 
  -1  -2   6      324.57      360.96      3.52 o 
   0  -2   6       74.62       77.16      1.61 o 
   1  -2   6        3.95        4.89      0.68 o 
   2  -2   6      198.03      189.57      2.90 o 
   3  -2   6      178.34      147.64      1.74 o 
   4  -2   6      319.37      331.01      4.98 o 
   5  -2   6      108.86      105.38      2.25 o 
   6  -2   6       39.89       40.29      1.61 o 
   7  -2   6       55.00       55.53      1.75 o 
   8  -2   6        2.03        2.08      0.66 o 
   9  -2   6        0.32        0.82      0.76 o 
  -8  -1   6        1.01        2.05      0.97 o 
  -7  -1   6       15.09       17.09      1.23 o 
  -6  -1   6        6.92        7.96      1.02 o 
  -5  -1   6        0.89        0.91      0.64 o 
  -4  -1   6       82.17       86.21      1.58 o 
  -3  -1   6        0.01       -0.30      0.30 o 
  -2  -1   6        9.85        9.71      0.53 o 
  -1  -1   6       35.72       46.88      0.85 o 
   0  -1   6      721.63      777.50      8.32 o 
   1  -1   6       60.86       61.41      3.41 o 
   2  -1   6     1139.58     1332.18     14.18 o 
   3  -1   6       74.75       75.43      1.12 o 
   4  -1   6      174.03      191.99      3.63 o 
   5  -1   6       17.71       19.75      0.76 o 
   6  -1   6       11.68       14.11      1.37 o 
   7  -1   6       77.27       78.50      4.10 o 
   8  -1   6       12.78       13.20      1.09 o 
   9  -1   6        5.48        6.09      1.09 o 
  -8   0   6        9.49       11.83      1.29 o 
  -7   0   6        1.41        1.37      1.37 o 
  -6   0   6        0.23        0.30      0.57 o 
  -5   0   6       42.36       42.54      1.31 o 
  -4   0   6       77.89       76.65      1.39 o 
  -3   0   6      130.13      115.06      1.95 o 
  -2   0   6       61.52       69.93      1.12 o 
  -1   0   6        0.18        0.15      0.26 o 
   0   0   6        9.71       10.75      0.82 o 
   1   0   6      892.40     1007.77     13.51 o 
   2   0   6        1.46        3.35      0.26 o 
   3   0   6       39.21       32.77      0.79 o 
   4   0   6        0.47        1.67      0.46 o 
   5   0   6        7.16        5.56      0.41 o 
   6   0   6      261.19      262.38      7.74 o 
   7   0   6      235.61      235.10      3.86 o 
   8   0   6        0.98        0.27      0.76 o 
   9   0   6       24.13       25.03      2.28 o 
  -7   1   6        5.18        5.24      0.97 o 
  -6   1   6        6.82        6.86      0.97 o 
  -5   1   6       12.51       14.88      1.14 o 
  -4   1   6        0.03        0.00      0.53 o 
  -3   1   6       28.38       26.43      0.79 o 
  -2   1   6      492.50      506.02      5.60 o 
  -1   1   6       12.17       12.75      0.53 o 
   0   1   6        1.00        0.46      0.23 o 
   1   1   6     2060.09     2307.71     30.40 o 
   2   1   6      894.09      954.74     12.86 o 
   3   1   6      314.12      323.50      3.76 o 
   4   1   6       34.72       31.10      0.79 o 
   5   1   6        8.40       12.46      0.53 o 
   6   1   6       35.40       38.54      1.05 o 
   7   1   6        0.43        0.91      0.37 o 
   8   1   6        2.42        2.46      0.76 o 
   9   1   6      122.31      125.16      4.10 o 
  10   1   6        3.45        5.01      1.82 o 
  -7   2   6        3.98        4.12      0.97 o 
  -6   2   6        0.46        0.46      0.64 o 
  -5   2   6        0.55        0.00      0.64 o 
  -4   2   6        3.57        3.87      0.91 o 
  -3   2   6        3.31        2.28      0.64 o 
  -2   2   6      459.59      439.54      4.90 o 
  -1   2   6      101.01       95.08      1.39 o 
   0   2   6      533.02      563.05      5.33 o 
   1   2   6        1.37        1.14      0.38 o 
   2   2   6     1265.21     1357.87     33.68 o 
   3   2   6      111.63      132.72      2.50 o 
   4   2   6        6.01        2.77      0.25 o 
   5   2   6      179.93      178.10      2.05 o 
   6   2   6       12.50       10.65      0.58 o 
   7   2   6       39.83       34.38      1.29 o 
   8   2   6        1.66        0.68      1.14 o 
   9   2   6       28.56       29.13      1.82 o 
  10   2   6        6.37        7.28      1.82 o 
  -7   3   6        0.83        0.91      0.97 o 
  -6   3   6        5.07        6.40      0.97 o 
  -5   3   6        2.02        1.82      0.53 o 
  -4   3   6      118.77      112.20      2.25 o 
  -3   3   6      167.14      172.98      2.90 o 
  -2   3   6      149.20      150.18      2.40 o 
  -1   3   6       33.27       29.85      0.70 o 
   0   3   6      293.22      322.89      3.74 o 
   1   3   6        9.41       13.20      0.64 o 
   2   3   6      938.07      994.33     10.67 o 
   3   3   6      509.40      506.30      6.91 o 
   4   3   6      320.06      301.97      3.58 o 
   5   3   6       14.01       14.59      0.54 o 
   6   3   6       65.65       62.25      1.31 o 
   7   3   6       10.07       10.16      0.76 o 
   8   3   6       45.70       41.42      1.42 o 
   9   3   6       15.95       18.21      1.82 o 
  10   3   6        5.61        5.01      1.37 o 
  -7   4   6        1.80        1.82      1.37 o 
  -6   4   6        9.94       11.45      0.97 o 
  -5   4   6       20.88       24.73      1.05 o 
  -4   4   6        6.12        7.68      1.14 o 
  -3   4   6      158.22      157.13      3.64 o 
  -2   4   6        9.18        9.79      0.64 o 
  -1   4   6       31.56       37.20      0.94 o 
   0   4   6       99.72       97.93      1.32 o 
   1   4   6        0.80        0.68      0.32 o 
   2   4   6      585.38      612.63      8.52 o 
   3   4   6       86.70      122.24      2.07 o 
   4   4   6      930.00     1031.45     19.34 o 
   5   4   6      109.91      112.60      1.74 o 
   6   4   6        3.56        4.74      0.46 o 
   7   4   6        0.01       -0.46      0.64 o 
   8   4   6        4.41        3.19      0.91 o 
   9   4   6       75.96       82.83      3.19 o 
  10   4   6        3.28        4.10      1.37 o 
  -6   5   6        1.15        1.82      1.37 o 
  -5   5   6        6.51        7.31      0.97 o 
  -4   5   6        2.88        2.05      0.64 o 
  -3   5   6        0.36        0.91      0.64 o 
  -2   5   6      188.43      190.80      3.04 o 
  -1   5   6      106.83      113.39      2.07 o 
   0   5   6       14.26       17.22      0.45 o 
   1   5   6      351.59      396.19      5.79 o 
   2   5   6      180.89      188.54      3.04 o 
   3   5   6       94.73       77.98      1.21 o 
   4   5   6        0.27        0.00      0.26 o 
   5   5   6      666.01      669.36      7.61 o 
   6   5   6        0.38       -0.09      0.30 o 
   7   5   6      129.71      130.03      2.40 o 
   8   5   6        0.00       -0.91      0.91 o 
   9   5   6        0.97        2.28      1.37 o 
  10   5   6        3.20        3.64      1.37 o 
  -5   6   6       44.08       53.98      1.93 o 
  -4   6   6       55.93       62.36      1.93 o 
  -3   6   6        0.82        0.91      0.91 o 
  -2   6   6       13.28       13.43      0.97 o 
  -1   6   6        1.34        0.82      0.30 o 
   0   6   6       11.16       16.84      0.66 o 
   1   6   6        9.71       10.70      0.64 o 
   2   6   6      583.42      628.76      8.85 o 
   3   6   6      411.36      397.96      3.89 o 
   4   6   6      552.67      571.99      5.50 o 
   5   6   6        0.24        1.84      0.29 o 
   6   6   6      414.61      413.47      4.98 o 
   7   6   6      115.54      119.27      2.25 o 
   8   6   6      117.50      121.52      3.64 o 
   9   6   6       40.14       39.60      2.28 o 
  10   6   6       36.67       36.41      2.28 o 
  -5   7   6        0.04       -0.91      0.91 o 
  -4   7   6        0.01       -0.23      0.64 o 
  -3   7   6       10.98       11.38      1.37 o 
  -2   7   6       61.95       58.26      2.28 o 
  -1   7   6        4.84        5.01      0.64 o 
   0   7   6       14.86       17.07      0.97 o 
   1   7   6       27.19       27.08      0.97 o 
   2   7   6        7.64        6.84      0.65 o 
   3   7   6       39.24       41.10      0.77 o 
   4   7   6      793.84      821.20      8.15 o 
   5   7   6      858.09      827.96      8.78 o 
   6   7   6      226.87      206.15      2.38 o 
   7   7   6       78.86       80.06      3.87 o 
   8   7   6       25.00       21.85      1.82 o 
   9   7   6       35.65       34.13      2.28 o 
  10   7   6        4.61        5.92      1.37 o 
  -5   8   6        3.20        2.73      1.37 o 
  -4   8   6        0.62        1.37      1.37 o 
  -3   8   6       31.22       34.59      1.82 o 
  -2   8   6        2.16        1.82      0.91 o 
  -1   8   6       29.49       27.72      1.14 o 
   0   8   6        2.98        2.98      0.64 o 
   1   8   6      168.14      165.00      2.90 o 
   2   8   6      656.75      650.89      9.17 o 
   3   8   6      117.83      106.04      1.82 o 
   4   8   6       14.88       13.88      0.54 o 
   5   8   6       28.51       28.17      0.77 o 
   6   8   6       57.80       55.27      1.01 o 
   7   8   6       43.43       41.13      1.12 o 
   8   8   6       20.12       19.17      1.09 o 
   9   8   6       52.04       52.80      2.28 o 
  10   8   6       17.32       18.66      1.82 o 
  -4   9   6        8.40        6.37      1.37 o 
  -3   9   6        4.84        5.46      1.37 o 
  -2   9   6        3.90        4.29      0.76 o 
  -1   9   6      172.63      171.18      5.46 o 
   0   9   6       27.74       31.87      1.29 o 
   1   9   6        1.02        0.68      0.64 o 
   2   9   6        0.47       -0.46      0.91 o 
   3   9   6       33.66       40.63      2.28 o 
   4   9   6       48.50       45.11      1.42 o 
   5   9   6       72.85       64.52      1.18 o 
   6   9   6       51.05       50.81      1.58 o 
   7   9   6      378.33      391.22      5.41 o 
   8   9   6       78.80       79.20      1.93 o 
   9   9   6        3.06        2.85      0.76 o 
  10   9   6        4.14        5.46      1.37 o 
  -3  10   6        0.83       -0.46      1.37 o 
  -2  10   6       30.67       29.13      2.28 o 
  -1  10   6        2.13        2.28      0.58 o 
   0  10   6        8.22        8.66      0.76 o 
   1  10   6       41.30       37.83      1.37 o 
   2  10   6       12.79       12.72      1.59 o 
   3  10   6        6.55        6.61      0.64 o 
   4  10   6      411.22      376.45      5.95 o 
   5  10   6       78.89       79.15      3.87 o 
   6  10   6        5.13        5.60      0.83 o 
   7  10   6        8.79        9.35      0.79 o 
   8  10   6       26.44       27.08      1.05 o 
   9  10   6        1.71        2.09      0.76 o 
  -2  11   6        1.85        1.82      1.37 o 
  -1  11   6       43.62       46.42      2.73 o 
   0  11   6      198.98      191.98      4.91 o 
   1  11   6      148.83      140.22      2.72 o 
   2  11   6       24.59       29.59      1.29 o 
   3  11   6      128.54      120.00      2.96 o 
   4  11   6        8.87        6.86      0.97 o 
   5  11   6        0.87        1.14      0.68 o 
   6  11   6       22.22       22.31      1.29 o 
   7  11   6        4.79        6.37      1.37 o 
   8  11   6       48.63       49.61      2.73 o 
   9  11   6        9.92       11.38      1.82 o 
  -1  12   6        3.42        3.64      1.37 o 
   0  12   6       10.96       11.38      1.82 o 
   1  12   6        7.63        7.17      0.66 o 
   2  12   6       10.85       10.47      0.97 o 
   3  12   6       38.95       43.47      1.61 o 
   4  12   6       35.77       41.54      2.28 o 
   5  12   6        0.06        0.00      0.64 o 
   6  12   6        0.45       -0.46      0.91 o 
   7  12   6        9.85       10.01      1.37 o 
   8  12   6       29.87       31.40      2.28 o 
   0  13   6        0.96        0.46      1.37 o 
   1  13   6       66.17       69.63      3.19 o 
   2  13   6        2.10        2.79      0.58 o 
   3  13   6        3.28        3.87      0.66 o 
   4  13   6        2.40        2.28      0.64 o 
   5  13   6        4.75        4.79      0.97 o 
   6  13   6        0.67        1.82      0.91 o 
   7  13   6        1.02        0.91      1.37 o 
   8  13   6       16.86       22.30      2.28 o 
   2  14   6        3.29        2.73      1.37 o 
   3  14   6       29.00       31.18      1.61 o 
   4  14   6       16.35       17.67      1.05 o 
   5  14   6        0.61       -0.46      0.91 o 
   6  14   6        2.91        3.19      1.37 o 
  -4 -10   7        0.01        0.91      0.97 o 
  -3 -10   7        0.03        0.91      0.91 o 
  -2 -10   7        8.54        9.56      1.37 o 
  -1 -10   7        2.78        5.46      0.97 o 
   0 -10   7        1.25        3.02      0.76 o 
   1 -10   7        1.26        0.55      0.76 o 
   2 -10   7       15.89       15.96      1.59 o 
  -5  -9   7        0.18        0.23      0.97 o 
  -4  -9   7       15.77       15.22      2.50 o 
  -3  -9   7        8.33        6.37      1.37 o 
  -2  -9   7       37.16       43.24      2.28 o 
  -1  -9   7       27.78       29.98      1.42 o 
   0  -9   7        0.78        0.91      0.76 o 
   1  -9   7       10.08       10.36      1.09 o 
   2  -9   7        0.20       -0.09      0.76 o 
   3  -9   7       11.08       10.34      1.09 o 
  -6  -8   7        0.21        0.91      0.97 o 
  -5  -8   7        2.10        4.60      0.97 o 
  -4  -8   7        3.18        3.75      1.14 o 
  -3  -8   7        1.52        3.26      1.37 o 
  -2  -8   7        0.83        0.91      0.91 o 
  -1  -8   7      127.12      119.70      3.64 o 
   0  -8   7       30.98       30.86      1.42 o 
   1  -8   7       36.70       33.26      1.82 o 
   2  -8   7       58.66       59.17      1.93 o 
   3  -8   7        2.50        3.19      0.97 o 
   4  -8   7        1.20        0.00      0.76 o 
  -6  -7   7        3.35        2.96      0.97 o 
  -5  -7   7        0.19        1.46      0.76 o 
  -4  -7   7       69.89       63.22      3.41 o 
  -3  -7   7        9.44        7.76      0.97 o 
  -2  -7   7       18.10       16.02      0.85 o 
  -1  -7   7       36.26       33.68      1.82 o 
   0  -7   7       29.08       24.91      1.59 o 
   1  -7   7      236.78      232.60      4.01 o 
   2  -7   7       15.25       17.18      2.05 o 
   3  -7   7        6.07        7.12      0.97 o 
   4  -7   7        7.62        8.19      0.97 o 
   5  -7   7        0.18        0.91      0.76 o 
  -7  -6   7        0.09        0.61      1.14 o 
  -6  -6   7        2.31        1.37      0.43 o 
  -5  -6   7       54.20       54.16      2.73 o 
  -4  -6   7      131.21      124.25      3.64 o 
  -3  -6   7       10.09       10.01      1.37 o 
  -2  -6   7       15.97       15.97      1.92 o 
  -1  -6   7      153.54      147.53      3.19 o 
   0  -6   7       69.50       66.45      2.28 o 
   1  -6   7      107.06       98.80      2.25 o 
   2  -6   7       11.58       12.17      1.14 o 
   3  -6   7        0.12       -0.64      0.64 o 
   4  -6   7       28.70       31.50      1.42 o 
   5  -6   7        7.86        6.61      0.97 o 
   6  -6   7        9.89       11.70      1.09 o 
  -7  -5   7        0.02        0.23      1.59 o 
  -6  -5   7       12.17       10.49      1.14 o 
  -5  -5   7        2.03        1.55      0.76 o 
  -4  -5   7       16.18       17.00      1.14 o 
  -3  -5   7       43.70       42.33      1.42 o 
  -2  -5   7        2.91        1.97      0.53 o 
  -1  -5   7      200.41      197.14      2.63 o 
   0  -5   7      874.03      876.58     11.59 o 
   1  -5   7       73.27       69.45      1.75 o 
   2  -5   7      642.85      639.39      9.17 o 
   3  -5   7       39.09       40.10      1.61 o 
   4  -5   7      125.51      110.64      2.40 o 
   5  -5   7        0.10        0.46      1.14 o 
   6  -5   7       13.19       12.27      2.28 o 
   7  -5   7        1.75        0.91      1.82 o 
  -7  -4   7        0.47        0.68      1.59 o 
  -6  -4   7       56.30       56.47      1.93 o 
  -5  -4   7       44.12       46.01      1.61 o 
  -4  -4   7       41.94       40.63      2.28 o 
  -3  -4   7       38.25       39.40      3.19 o 
  -2  -4   7        2.32        2.20      0.46 o 
  -1  -4   7       74.80       84.94      1.37 o 
   0  -4   7       41.77       39.08      1.14 o 
   1  -4   7        1.85        3.56      0.41 o 
   2  -4   7      282.68      282.87      4.51 o 
   3  -4   7      194.21      188.61      3.37 o 
   4  -4   7       58.64       59.09      1.75 o 
   5  -4   7        5.44        3.24      1.14 o 
   6  -4   7       57.79       60.09      1.93 o 
   7  -4   7       49.45       56.44      1.93 o 
   8  -4   7       12.74       12.10      1.29 o 
  -7  -3   7        6.07        6.06      0.97 o 
  -6  -3   7        3.44        3.78      1.37 o 
  -5  -3   7        9.72       10.37      1.14 o 
  -4  -3   7        8.86        7.87      1.82 o 
  -3  -3   7        0.10       -0.11      0.46 o 
  -2  -3   7      330.79      341.17      3.52 o 
  -1  -3   7        0.99        0.68      0.29 o 
   0  -3   7       14.50       12.98      0.64 o 
   1  -3   7       78.43       70.76      2.50 o 
   2  -3   7       10.12       10.70      0.64 o 
   3  -3   7      335.82      345.44      7.28 o 
   4  -3   7      933.03      919.44     29.13 o 
   5  -3   7       85.47       81.54      2.07 o 
   6  -3   7        2.44        3.64      0.97 o 
   7  -3   7       59.63       28.22      1.82 o 
   8  -3   7        6.17        7.28      1.37 o 
  -7  -2   7        3.59        1.97      0.79 o 
  -6  -2   7        5.41        4.37      0.79 o 
  -5  -2   7        0.10        0.46      0.53 o 
  -4  -2   7        0.78        0.91      0.53 o 
  -3  -2   7       13.70       14.69      0.68 o 
  -2  -2   7      157.60      145.47      1.75 o 
  -1  -2   7       81.51       84.33      1.14 o 
   0  -2   7      629.36      681.81     13.88 o 
   1  -2   7      171.85      150.84      2.40 o 
   2  -2   7      413.71      425.42      5.95 o 
   3  -2   7        4.12        4.94      0.34 o 
   4  -2   7       20.21       21.85      1.82 o 
   5  -2   7      509.14      512.02     10.47 o 
   6  -2   7       14.84       14.56      1.37 o 
   7  -2   7        0.03        0.46      0.91 o 
   8  -2   7        8.25        9.90      1.09 o 
   9  -2   7        0.01       -0.55      0.76 o 
  -7  -1   7        1.01        0.91      0.79 o 
  -6  -1   7       26.80       30.71      1.21 o 
  -5  -1   7        0.00       -0.53      0.53 o 
  -4  -1   7        0.14        0.46      0.53 o 
  -3  -1   7        4.63        4.55      0.53 o 
  -2  -1   7       90.66       92.45      1.47 o 
  -1  -1   7        2.00        2.34      0.30 o 
   0  -1   7       94.93      115.50      1.58 o 
   1  -1   7       11.62       18.22      0.97 o 
   2  -1   7      602.54      635.83      7.00 o 
   3  -1   7       20.26       15.85      0.58 o 
   4  -1   7      160.01      160.06      2.22 o 
   5  -1   7      176.68      177.05      4.55 o 
   6  -1   7       23.75       21.39      1.82 o 
   7  -1   7       10.81        9.56      1.37 o 
   8  -1   7        7.59        5.95      0.97 o 
   9  -1   7        0.02        0.46      0.76 o 
  -7   0   7        5.29        5.70      0.97 o 
  -6   0   7        1.26       -0.11      0.58 o 
  -5   0   7        8.83        8.53      0.79 o 
  -4   0   7        0.02        0.61      0.53 o 
  -3   0   7        6.01        5.65      0.53 o 
  -2   0   7       34.59       35.78      0.85 o 
  -1   0   7      853.55      902.53      9.63 o 
   0   0   7       47.60       38.70      0.79 o 
   1   0   7       91.72       88.32      1.61 o 
   2   0   7       48.18       59.74      1.12 o 
   3   0   7       28.45       26.27      0.79 o 
   4   0   7      177.47      179.97      2.36 o 
   5   0   7      282.63      281.03      3.42 o 
   6   0   7       58.02       57.35      2.28 o 
   7   0   7      223.82      218.02      3.86 o 
   8   0   7        5.72        5.46      0.97 o 
   9   0   7        9.21        8.82      1.09 o 
  -7   1   7        6.72        9.25      1.09 o 
  -6   1   7        3.30        1.82      1.14 o 
  -5   1   7        6.02        6.92      0.76 o 
  -4   1   7       45.41       39.43      1.12 o 
  -3   1   7        4.94        3.58      0.53 o 
  -2   1   7        3.19        1.71      0.67 o 
  -1   1   7      327.54      355.60      6.79 o 
   0   1   7      345.43      380.38      3.80 o 
   1   1   7        6.22        7.85      1.59 o 
   2   1   7       64.89       71.91      1.42 o 
   3   1   7      504.03      561.62      6.39 o 
   4   1   7       44.46       46.56      0.94 o 
   5   1   7       86.58       82.10      1.31 o 
   6   1   7        8.67        9.71      0.66 o 
   7   1   7      323.66      317.42      7.46 o 
   8   1   7       29.58       28.56      3.87 o 
   9   1   7        1.00       -0.09      0.76 o 
  10   1   7        8.41       11.38      1.82 o 
  -7   2   7        6.11        8.19      1.82 o 
  -6   2   7        2.94        4.95      1.82 o 
  -5   2   7        1.15        1.14      0.68 o 
  -4   2   7       94.95       90.76      2.07 o 
  -3   2   7       17.67       17.85      0.83 o 
  -2   2   7        2.84        2.64      0.41 o 
  -1   2   7       62.10       58.26      0.85 o 
   0   2   7     1403.82     1483.33     13.57 o 
   1   2   7       91.67       97.40      1.32 o 
   2   2   7      128.04      105.84      1.93 o 
   3   2   7       69.01       61.04      1.82 o 
   4   2   7      136.74      113.51      1.74 o 
   5   2   7       40.26       38.42      0.85 o 
   6   2   7        7.09        6.51      0.46 o 
   7   2   7        5.70        5.48      0.76 o 
   8   2   7        1.84        1.93      0.58 o 
   9   2   7       50.79       52.34      2.73 o 
  10   2   7        6.98        5.46      1.82 o 
  -6   3   7        8.69        7.28      1.37 o 
  -5   3   7        9.70        8.88      0.97 o 
  -4   3   7       97.44       99.94      2.07 o 
  -3   3   7        0.01        0.00      0.41 o 
  -2   3   7      140.44      149.28      2.40 o 
  -1   3   7       10.06       10.94      0.64 o 
   0   3   7      210.44      207.36      2.60 o 
   1   3   7      350.32      369.80      5.47 o 
   2   3   7       31.40       40.61      0.77 o 
   3   3   7       33.48       29.26      1.04 o 
   4   3   7       11.29       12.00      0.53 o 
   5   3   7       28.96       33.61      0.72 o 
   6   3   7      188.61      186.67      2.28 o 
   7   3   7      136.03      131.29      2.10 o 
   8   3   7       75.38       75.86      1.58 o 
   9   3   7       80.26       90.35      4.55 o 
  10   3   7        0.19        0.00      1.37 o 
  -6   4   7        1.35        2.28      1.37 o 
  -5   4   7       22.05       22.30      1.29 o 
  -4   4   7        0.77        0.46      0.91 o 
  -3   4   7       11.56       12.15      0.76 o 
  -2   4   7        9.52        8.57      1.14 o 
  -1   4   7        1.20        1.14      0.37 o 
   0   4   7       11.93       12.76      0.64 o 
   1   4   7      102.49       86.25      1.93 o 
   2   4   7     1023.09     1090.65     14.79 o 
   3   4   7      511.16      523.12      5.93 o 
   4   4   7       94.67      106.20      1.82 o 
   5   4   7       16.94       14.07      0.76 o 
   6   4   7        0.01       -0.34      0.34 o 
   7   4   7      138.25      131.00      2.10 o 
   8   4   7        1.80        1.60      0.81 o 
   9   4   7        2.01        2.37      0.76 o 
  10   4   7        4.34        3.19      1.37 o 
  -6   5   7        0.63        1.82      1.37 o 
  -5   5   7        4.04        5.50      0.97 o 
  -4   5   7       55.63       51.43      2.28 o 
  -3   5   7       34.67       38.69      1.82 o 
  -2   5   7        0.60        0.46      0.91 o 
  -1   5   7       71.41       72.14      1.75 o 
   0   5   7      217.17      233.13      5.01 o 
   1   5   7       26.12       19.37      0.97 o 
   2   5   7       18.00       15.94      0.97 o 
   3   5   7      431.28      432.14      6.60 o 
   4   5   7        0.05        0.30      0.29 o 
   5   5   7        1.30        1.46      0.30 o 
   6   5   7        0.17       -0.30      0.30 o 
   7   5   7      183.49      182.10      2.63 o 
   8   5   7        2.08        1.82      0.53 o 
   9   5   7      173.59      178.87      4.55 o 
  10   5   7        7.11        9.10      1.37 o 
  -5   6   7        0.29        0.46      0.64 o 
  -4   6   7        4.56        5.46      1.37 o 
  -3   6   7        8.40       10.01      1.37 o 
  -2   6   7        0.01        0.91      0.91 o 
  -1   6   7       25.52       25.65      1.09 o 
   0   6   7      128.42      125.56      2.50 o 
   1   6   7      151.34      163.49      4.10 o 
   2   6   7       82.09       90.57      1.93 o 
   3   6   7      256.54      256.93      4.01 o 
   4   6   7      805.20      788.91      8.74 o 
   5   6   7      193.85      189.53      2.53 o 
   6   6   7      156.73      141.48      2.07 o 
   7   6   7      141.25      134.69      2.47 o 
   8   6   7      141.68      144.28      2.90 o 
   9   6   7        7.05       10.47      1.37 o 
  10   6   7        1.03        2.28      1.37 o 
  -5   7   7        0.32       -0.27      0.76 o 
  -4   7   7       10.68       10.37      1.14 o 
  -3   7   7        0.57       -0.46      0.91 o 
  -2   7   7        3.16        3.19      0.91 o 
  -1   7   7        9.29       11.61      0.97 o 
   0   7   7       72.28       72.99      1.82 o 
   1   7   7       30.37       30.31      1.29 o 
   2   7   7      837.85      848.47     11.74 o 
   3   7   7      830.88      818.11     15.02 o 
   4   7   7        0.24        1.37      0.64 o 
   5   7   7      275.36      257.21      3.32 o 
   6   7   7      309.63      294.53      3.74 o 
   7   7   7      123.69      112.37      2.00 o 
   8   7   7       12.84       13.59      2.28 o 
   9   7   7        4.80        5.86      2.50 o 
  10   7   7        0.01        2.28      1.37 o 
  -4   8   7        4.31        4.17      1.14 o 
  -3   8   7        9.73       11.83      1.37 o 
  -2   8   7        0.04        0.00      0.91 o 
  -1   8   7       63.65       62.35      1.75 o 
   0   8   7      210.96      215.50      3.69 o 
   1   8   7       34.01       33.01      1.29 o 
   2   8   7      230.84      225.99      3.86 o 
   3   8   7        0.22       -0.46      0.64 o 
   4   8   7      162.89      155.28      3.64 o 
   5   8   7      275.62      251.74      4.18 o 
   6   8   7       22.68       20.31      0.84 o 
   7   8   7       27.21       28.58      1.05 o 
   8   8   7       34.95       37.87      3.87 o 
   9   8   7       19.07       21.39      1.29 o 
  10   8   7        0.04        1.82      1.37 o 
  -4   9   7        0.00       -0.46      1.37 o 
  -3   9   7       17.33       20.07      1.29 o 
  -2   9   7        2.88        2.73      0.91 o 
  -1   9   7       85.86       87.58      2.07 o 
   0   9   7        4.46        5.24      0.64 o 
   1   9   7       45.97       42.87      1.42 o 
   2   9   7       23.02       21.08      1.14 o 
   3   9   7        9.28        6.61      0.64 o 
   4   9   7       51.66       51.53      2.28 o 
   5   9   7      394.76      385.41      5.95 o 
   6   9   7       25.89       23.35      1.82 o 
   7   9   7        8.06        8.88      0.97 o 
   8   9   7       16.16       14.56      1.82 o 
   9   9   7       10.59       10.25      0.97 o 
  10   9   7        0.94        1.37      0.97 o 
  -3  10   7        5.12        6.37      1.82 o 
  -2  10   7        8.28        9.64      1.09 o 
  -1  10   7        8.33        6.67      0.97 o 
   0  10   7        0.52        0.68      0.64 o 
   1  10   7        0.03       -0.23      0.68 o 
   2  10   7      267.78      257.67      4.34 o 
   3  10   7       30.85       33.04      1.29 o 
   4  10   7       62.92       58.53      1.75 o 
   5  10   7       78.35       81.06      2.07 o 
   6  10   7      150.72      133.59      2.90 o 
   7  10   7        8.35       10.01      1.37 o 
   8  10   7        0.02        0.00      0.91 o 
   9  10   7        0.20        2.73      1.37 o 
  -2  11   7       31.34       31.86      2.28 o 
  -1  11   7       35.81       33.22      2.28 o 
   0  11   7        0.64        1.14      0.64 o 
   1  11   7       75.04       76.24      1.93 o 
   2  11   7       85.93       81.73      2.07 o 
   3  11   7        0.08       -0.64      0.64 o 
   4  11   7       30.14       27.58      1.29 o 
   5  11   7       12.59       16.27      1.09 o 
   6  11   7      103.12      103.36      2.57 o 
   7  11   7       12.01       14.56      1.82 o 
   8  11   7        5.17        6.37      1.37 o 
   9  11   7        4.65        6.83      1.37 o 
  -1  12   7       26.86       29.13      2.28 o 
   0  12   7        4.68        4.55      1.37 o 
   1  12   7       14.32       18.25      1.29 o 
   2  12   7        3.76        5.76      1.82 o 
   3  12   7        0.01       -0.23      0.64 o 
   4  12   7        0.63        1.14      0.64 o 
   5  12   7        3.84        4.12      0.97 o 
   6  12   7        0.43       -0.46      0.91 o 
   7  12   7       16.18       19.12      1.82 o 
   8  12   7       24.60       27.76      2.28 o 
   1  13   7        8.70        8.19      1.82 o 
   2  13   7        0.14       -0.23      0.64 o 
   3  13   7        0.86        1.82      0.64 o 
   4  13   7        0.76        2.28      0.64 o 
   5  13   7       22.28       27.95      2.28 o 
   6  13   7       30.12       33.25      1.61 o 
   7  13   7       68.58       66.90      3.19 o 
   3  14   7        0.08        0.65      0.69 o 
   4  14   7        0.24        0.46      0.91 o 
   5  14   7        6.36        5.05      0.97 o 
   6  14   7        5.01        8.19      1.37 o 
  -1 -10   8        0.48        1.37      1.37 o 
   0 -10   8        4.64        4.34      0.97 o 
  -4  -9   8        2.78        2.96      0.97 o 
  -3  -9   8       44.13       49.61      2.73 o 
  -2  -9   8        2.13        1.37      0.91 o 
  -1  -9   8        1.47        2.47      1.37 o 
   0  -9   8       18.72       18.21      1.82 o 
   1  -9   8        0.54       -0.36      1.59 o 
   2  -9   8       10.62       12.44      1.37 o 
  -5  -8   8        1.34        2.28      0.97 o 
  -4  -8   8        0.27       -0.76      0.76 o 
  -3  -8   8       31.43       29.76      1.42 o 
  -2  -8   8       11.40       10.47      1.37 o 
  -1  -8   8       91.26       84.67      2.07 o 
   0  -8   8       15.14       14.56      1.37 o 
   1  -8   8       10.50        9.38      0.97 o 
   2  -8   8        1.27        1.73      0.76 o 
   3  -8   8       39.10       45.82      1.75 o 
   4  -8   8        0.49        1.59      0.97 o 
  -5  -7   8        0.76        1.37      1.37 o 
  -4  -7   8       28.49       29.58      2.28 o 
  -3  -7   8        7.97        7.54      1.37 o 
  -2  -7   8        2.58        1.37      0.91 o 
  -1  -7   8       63.68       63.92      2.05 o 
   0  -7   8        2.65        1.37      0.91 o 
   1  -7   8        0.89        3.19      0.91 o 
   2  -7   8       10.69       10.64      1.09 o 
   3  -7   8       13.78       15.71      1.29 o 
   4  -7   8       17.87       20.02      1.59 o 
   5  -7   8       23.16       24.58      1.61 o 
  -6  -6   8       31.92       35.05      1.61 o 
  -5  -6   8        6.50        7.57      0.97 o 
  -4  -6   8        0.08        0.00      0.64 o 
  -3  -6   8       18.85       19.16      1.17 o 
  -2  -6   8      101.93      102.66      1.59 o 
  -1  -6   8       13.79       15.73      0.97 o 
   0  -6   8      122.56      120.15      3.64 o 
   1  -6   8       56.72       51.88      2.28 o 
   2  -6   8       13.97       15.16      1.09 o 
   3  -6   8        0.07       -0.46      0.64 o 
   4  -6   8        4.36        3.41      0.97 o 
   5  -6   8        0.75        1.00      0.76 o 
   6  -6   8        6.30        5.63      1.09 o 
  -6  -5   8        0.11        0.23      0.97 o 
  -5  -5   8        3.33        2.00      1.37 o 
  -4  -5   8        6.04        5.54      0.79 o 
  -3  -5   8      117.07      125.04      2.10 o 
  -2  -5   8      211.09      213.72      2.55 o 
  -1  -5   8       90.72       87.10      1.58 o 
   0  -5   8      222.44      212.55      5.01 o 
   1  -5   8       77.49       71.46      2.73 o 
   2  -5   8      379.70      351.36      7.74 o 
   3  -5   8       19.63       21.86      1.29 o 
   4  -5   8        0.02       -0.36      0.76 o 
   5  -5   8        2.33        3.64      0.97 o 
   6  -5   8       30.40       32.79      1.61 o 
   7  -5   8       15.82       14.85      1.42 o 
  -6  -4   8       10.47       10.02      0.94 o 
  -5  -4   8       20.80       19.92      1.05 o 
  -4  -4   8        2.22        2.67      0.58 o 
  -3  -4   8       16.39       19.66      1.05 o 
  -2  -4   8      173.22      164.16      2.05 o 
  -1  -4   8       15.98       14.59      0.79 o 
   0  -4   8       16.68       16.89      0.97 o 
   1  -4   8       61.66       58.26      1.82 o 
   2  -4   8       99.10       96.49      3.19 o 
   3  -4   8       46.84       35.96      1.82 o 
   4  -4   8       79.41       84.65      3.19 o 
   5  -4   8       56.70       57.16      1.93 o 
   6  -4   8       11.45        8.03      1.09 o 
   7  -4   8        0.03        0.46      0.91 o 
  -7  -3   8       11.59       12.30      1.05 o 
  -6  -3   8       10.54       11.08      0.94 o 
  -5  -3   8        0.34        0.28      0.58 o 
  -4  -3   8       72.09       75.78      1.58 o 
  -3  -3   8       10.08       11.23      0.79 o 
  -2  -3   8        1.10        2.28      0.46 o 
  -1  -3   8       32.92       32.10      0.91 o 
   0  -3   8      154.03      148.03      4.10 o 
   1  -3   8      288.34      317.75      4.66 o 
   2  -3   8      950.79      929.02     12.23 o 
   3  -3   8       21.11       20.03      1.37 o 
   4  -3   8       55.84       56.44      2.28 o 
   5  -3   8      245.44      239.40      5.92 o 
   6  -3   8        6.25        5.46      1.37 o 
   7  -3   8       21.15       22.30      1.82 o 
   8  -3   8        0.00        0.00      0.91 o 
  -7  -2   8        0.23       -0.79      0.79 o 
  -6  -2   8        0.31        1.37      0.86 o 
  -5  -2   8        0.43        1.08      0.60 o 
  -4  -2   8       58.27       58.62      1.39 o 
  -3  -2   8       55.83       57.65      1.14 o 
  -2  -2   8      209.26      217.90      2.50 o 
  -1  -2   8       82.74       75.15      1.18 o 
   0  -2   8       44.14       52.94      2.73 o 
   1  -2   8       34.99       31.08      1.37 o 
   2  -2   8      507.92      514.84      7.08 o 
   3  -2   8      901.76      929.46     12.39 o 
   4  -2   8       28.36       30.95      1.82 o 
   5  -2   8       35.87       39.14      2.28 o 
   6  -2   8        5.65        5.92      1.37 o 
   7  -2   8        1.68        3.19      1.37 o 
   8  -2   8       36.40       36.41      2.28 o 
  -7  -1   8        0.32        0.00      1.07 o 
  -6  -1   8        0.40        0.57      0.58 o 
  -5  -1   8        0.24       -0.15      0.53 o 
  -4  -1   8        0.95        0.46      0.53 o 
  -3  -1   8        0.13        0.15      0.53 o 
  -2  -1   8       14.71       15.21      0.79 o 
  -1  -1   8       19.66       16.10      0.79 o 
   0  -1   8      464.01      500.62      5.69 o 
   1  -1   8        3.42        1.94      0.41 o 
   2  -1   8       37.35       36.76      0.88 o 
   3  -1   8      131.96      124.70      1.80 o 
   4  -1   8        1.79        0.73      0.36 o 
   5  -1   8        3.81        3.64      0.91 o 
   6  -1   8        0.36        0.91      0.91 o 
   7  -1   8        1.74        1.82      0.91 o 
   8  -1   8       44.60       46.16      1.75 o 
   9  -1   8        0.05        0.36      0.76 o 
  -6   0   8        0.61        0.28      0.60 o 
  -5   0   8        1.89        2.90      0.79 o 
  -4   0   8        5.02        4.14      0.58 o 
  -3   0   8      241.66      247.02      3.23 o 
  -2   0   8       17.62       19.34      0.80 o 
  -1   0   8        6.33        7.53      0.92 o 
   0   0   8       35.17       37.75      1.09 o 
   1   0   8        1.94        2.83      0.41 o 
   2   0   8       51.73       58.01      1.23 o 
   3   0   8       26.92       26.82      1.29 o 
   4   0   8      225.71      221.31      3.51 o 
   5   0   8      846.22      862.30      9.45 o 
   6   0   8        2.88        3.19      0.91 o 
   7   0   8       24.10       21.48      1.37 o 
   8   0   8        1.16       -0.18      0.91 o 
   9   0   8       19.53       23.39      1.42 o 
  -6   1   8        2.46        1.37      1.37 o 
  -5   1   8       13.03       11.45      0.97 o 
  -4   1   8        0.30       -0.46      0.53 o 
  -3   1   8        8.33        7.96      0.53 o 
  -2   1   8       23.18       24.78      0.79 o 
  -1   1   8       22.16       22.56      0.66 o 
   0   1   8       26.80       31.63      1.09 o 
   1   1   8      611.06      650.96      7.25 o 
   2   1   8       69.19       68.05      1.61 o 
   3   1   8      207.63      214.10      2.79 o 
   4   1   8        2.16        1.68      0.30 o 
   5   1   8      115.19      112.31      1.74 o 
   6   1   8       85.53       72.73      1.39 o 
   7   1   8       49.32       46.08      2.28 o 
   8   1   8       50.31       52.52      1.75 o 
   9   1   8       14.56       13.65      1.09 o 
  -6   2   8        7.70        8.19      1.37 o 
  -5   2   8       16.52       14.56      1.82 o 
  -4   2   8       12.25       15.47      1.82 o 
  -3   2   8       24.90       26.04      0.85 o 
  -2   2   8      505.53      489.08      5.51 o 
  -1   2   8       29.20       34.59      0.85 o 
   0   2   8       18.40       15.66      0.54 o 
   1   2   8        1.87        3.51      0.40 o 
   2   2   8      165.22      152.93      2.57 o 
   3   2   8        4.56        4.79      0.64 o 
   4   2   8      133.57      130.93      1.92 o 
   5   2   8      183.82      171.02      2.50 o 
   6   2   8       72.89       66.38      1.14 o 
   7   2   8      213.18      206.64      2.89 o 
   8   2   8        0.04        1.14      0.64 o 
   9   2   8       37.09       37.78      1.61 o 
  10   2   8        0.36        3.19      1.37 o 
  -6   3   8       17.86       20.48      1.82 o 
  -5   3   8        0.07        0.46      0.91 o 
  -4   3   8        8.97        7.74      1.37 o 
  -3   3   8        1.80        0.46      0.91 o 
  -2   3   8        0.36        1.37      0.91 o 
  -1   3   8       79.22       76.46      2.28 o 
   0   3   8      381.79      387.16      5.79 o 
   1   3   8       77.78       70.16      2.28 o 
   2   3   8        2.53        2.07      0.46 o 
   3   3   8       56.21       61.55      1.15 o 
   4   3   8      144.17      137.19      2.00 o 
   5   3   8      269.38      267.99      2.90 o 
   6   3   8      162.85      165.86      2.05 o 
   7   3   8      138.61      144.80      2.27 o 
   8   3   8        0.00        0.00      0.53 o 
   9   3   8       27.52       23.21      1.82 o 
  10   3   8        2.73        4.10      1.37 o 
  -6   4   8        0.37        1.82      1.37 o 
  -5   4   8        4.81        6.83      1.37 o 
  -4   4   8        0.00       -0.91      0.91 o 
  -3   4   8        0.02        1.37      0.91 o 
  -2   4   8        4.27        4.10      0.91 o 
  -1   4   8      143.04      142.64      2.96 o 
   0   4   8      313.19      315.72      4.98 o 
   1   4   8      481.47      503.84      7.74 o 
   2   4   8      155.78      186.38      3.22 o 
   3   4   8        9.61        9.36      0.37 o 
   4   4   8        1.04        0.30      0.36 o 
   5   4   8       11.69        9.26      0.53 o 
   6   4   8       11.19       11.07      0.60 o 
   7   4   8      222.89      221.27      2.61 o 
   8   4   8       23.15       25.88      1.05 o 
   9   4   8        0.73        1.27      0.76 o 
  10   4   8        1.60        0.46      1.37 o 
  -5   5   8        1.87        3.19      1.37 o 
  -4   5   8        5.43        6.83      1.37 o 
  -3   5   8        0.30        0.46      0.91 o 
  -2   5   8       59.85       58.26      2.28 o 
  -1   5   8       16.37       16.44      0.97 o 
   0   5   8        4.12        4.55      1.37 o 
   1   5   8        1.55        1.59      0.64 o 
   2   5   8        5.73        4.55      0.64 o 
   3   5   8       76.09       72.85      1.61 o 
   4   5   8       10.98       12.29      0.76 o 
   5   5   8      867.85      861.35     11.42 o 
   6   5   8        0.02       -0.40      0.40 o 
   7   5   8      411.75      391.17      4.15 o 
   8   5   8       46.66       45.77      1.21 o 
   9   5   8        6.42        8.02      0.97 o 
  10   5   8        6.84        4.99      1.14 o 
  -5   6   8        4.86        6.80      1.14 o 
  -4   6   8        0.04        0.91      0.91 o 
  -3   6   8       10.14       10.47      1.37 o 
  -2   6   8        1.20        0.91      0.91 o 
  -1   6   8       35.94       35.05      1.29 o 
   0   6   8       20.73       22.76      1.37 o 
   1   6   8      340.19      342.85      5.30 o 
   2   6   8      577.37      568.68      8.20 o 
   3   6   8       43.53       41.19      1.29 o 
   4   6   8       18.64       15.94      0.97 o 
   5   6   8       75.17       70.79      1.93 o 
   6   6   8      341.67      333.25      6.52 o 
   7   6   8        0.15       -0.11      0.76 o 
   8   6   8        4.94        5.87      0.53 o 
   9   6   8       34.06       36.64      1.61 o 
  10   6   8        1.63        0.73      0.91 o 
  -4   7   8        2.09        1.37      0.91 o 
  -3   7   8        0.44        0.91      0.91 o 
  -2   7   8       48.07       49.15      2.28 o 
  -1   7   8       66.30       69.87      1.93 o 
   0   7   8      186.65      179.80      3.37 o 
   1   7   8      345.53      340.62      5.30 o 
   2   7   8      265.48      259.04      4.34 o 
   3   7   8      609.03      565.51     12.74 o 
   4   7   8      638.24      603.83      8.85 o 
   5   7   8      172.83      151.61      2.90 o 
   6   7   8       16.24       17.53      0.97 o 
   7   7   8        5.77        5.46      1.14 o 
   8   7   8        0.48        0.76      0.46 o 
   9   7   8       46.22       48.97      3.64 o 
  10   7   8       29.45       31.92      1.61 o 
  -4   8   8        0.95        0.91      1.14 o 
  -3   8   8        1.27        1.37      0.91 o 
  -2   8   8       24.36       24.58      1.82 o 
  -1   8   8        3.40        4.88      0.76 o 
   0   8   8      201.54      198.71      3.54 o 
   1   8   8       33.29       30.72      1.29 o 
   2   8   8       34.95       36.87      1.29 o 
   3   8   8      345.78      307.58      8.42 o 
   4   8   8       14.30       14.58      0.97 o 
   5   8   8        0.23       -0.46      0.64 o 
   6   8   8       28.03       32.54      1.29 o 
   7   8   8       38.05       39.16      1.61 o 
   8   8   8       10.58        8.65      1.37 o 
   9   8   8        3.19        4.10      1.37 o 
  10   8   8        0.72        0.46      0.91 o 
  -2   9   8        5.61       10.01      1.37 o 
  -1   9   8       10.40        9.47      1.14 o 
   0   9   8        7.33        5.50      0.76 o 
   1   9   8        6.67        4.60      0.64 o 
   2   9   8        3.44        3.55      0.68 o 
   3   9   8       78.78       76.72      1.93 o 
   4   9   8        2.51        1.14      0.64 o 
   5   9   8       87.44       86.26      2.25 o 
   6   9   8       22.77       22.55      1.29 o 
   7   9   8       10.80       10.04      1.59 o 
   8   9   8        0.32       -0.46      0.91 o 
   9   9   8       66.50       64.63      3.19 o 
  10   9   8       32.73       32.31      2.28 o 
  -2  10   8        0.04       -0.91      0.91 o 
  -1  10   8        0.34        0.91      0.64 o 
   0  10   8       56.98       59.25      1.75 o 
   1  10   8        9.90       10.04      1.59 o 
   2  10   8      179.33      172.49      3.37 o 
   3  10   8      100.76       99.23      2.25 o 
   4  10   8      306.79      267.59      4.66 o 
   5  10   8        2.91        4.34      0.64 o 
   6  10   8        0.01        0.68      0.68 o 
   7  10   8        2.92        1.37      0.91 o 
   8  10   8        3.91        5.01      1.37 o 
   9  10   8        3.18        2.73      1.37 o 
  -1  11   8       32.38       34.74      1.82 o 
   0  11   8       52.54       56.03      1.75 o 
   1  11   8        0.40        0.68      0.68 o 
   2  11   8        0.55        0.23      0.64 o 
   3  11   8        8.02        9.58      0.97 o 
   4  11   8       16.84       17.60      1.29 o 
   5  11   8        2.22        2.77      0.64 o 
   6  11   8        1.24        0.91      0.91 o 
   7  11   8       10.14       13.43      1.29 o 
   8  11   8       18.68       17.29      1.82 o 
   9  11   8        3.86        4.10      1.37 o 
   0  12   8        1.23        1.37      1.14 o 
   1  12   8        0.17       -0.23      1.14 o 
   2  12   8        1.57        3.19      0.64 o 
   3  12   8        8.05       10.65      1.37 o 
   4  12   8        7.09        8.57      1.14 o 
   5  12   8       90.80       98.09      2.57 o 
   6  12   8       44.35       43.11      2.05 o 
   7  12   8        0.44        0.46      0.64 o 
   8  12   8        0.86        0.91      1.37 o 
   1  13   8        0.00       -0.46      0.91 o 
   2  13   8        0.01        0.68      0.68 o 
   3  13   8       17.73       22.45      1.82 o 
   4  13   8       18.35       17.31      2.05 o 
   5  13   8       46.79       44.31      2.28 o 
   6  13   8        2.45        2.28      0.97 o 
   7  13   8        6.68        5.92      1.37 o 
   4  14   8       28.44       35.10      1.61 o 
  -2  -9   9        4.96        3.19      1.37 o 
  -1  -9   9        8.88       10.92      1.82 o 
   0  -9   9        6.37        8.19      1.37 o 
   1  -9   9       32.44       39.14      2.28 o 
  -2  -8   9        2.09        1.82      0.91 o 
  -1  -8   9        0.41        2.28      0.91 o 
   0  -8   9        0.11        0.46      0.91 o 
   1  -8   9       13.73       15.93      1.82 o 
   2  -8   9        0.27        0.00      0.91 o 
   3  -8   9        0.16        1.14      0.97 o 
  -4  -7   9        9.01        8.81      1.00 o 
  -3  -7   9        8.77        9.29      0.85 o 
  -2  -7   9       19.67       18.66      1.82 o 
  -1  -7   9        8.04        6.34      1.14 o 
   0  -7   9        4.54        2.73      0.91 o 
   1  -7   9       19.96       19.12      1.82 o 
   2  -7   9       14.81       16.38      1.82 o 
   3  -7   9       19.85       23.21      1.82 o 
   4  -7   9       19.62       20.32      1.42 o 
  -5  -6   9        0.09       -0.07      0.66 o 
  -4  -6   9       24.08       26.95      1.21 o 
  -3  -6   9        0.44        0.85      0.66 o 
  -2  -6   9       58.96       62.41      1.93 o 
  -1  -6   9      112.23      112.96      2.40 o 
   0  -6   9        4.42        2.73      0.91 o 
   1  -6   9        0.46        0.00      0.91 o 
   2  -6   9        1.52        0.91      0.91 o 
   3  -6   9       14.10       15.93      1.82 o 
   4  -6   9        3.67        5.46      1.37 o 
   5  -6   9        2.81        3.64      1.37 o 
  -5  -5   9       16.91       15.08      1.05 o 
  -4  -5   9        8.17        8.07      0.83 o 
  -3  -5   9       22.52       21.73      1.05 o 
  -2  -5   9        3.58        3.84      0.58 o 
  -1  -5   9       19.90       20.20      0.94 o 
   0  -5   9      316.52      294.92      6.37 o 
   1  -5   9       37.67       38.23      1.82 o 
   2  -5   9        1.00        0.46      0.91 o 
   3  -5   9       14.17       19.12      1.82 o 
   4  -5   9       79.84       81.92      3.19 o 
   5  -5   9       27.24       26.85      1.82 o 
   6  -5   9       20.40       20.48      1.82 o 
  -6  -4   9        6.97        7.84      1.10 o 
  -5  -4   9        1.96        2.94      0.80 o 
  -4  -4   9       85.12       88.39      1.91 o 
  -3  -4   9       16.62       16.11      0.85 o 
  -2  -4   9        4.24        6.12      0.54 o 
  -1  -4   9        4.66        3.31      0.53 o 
   0  -4   9       73.22       73.45      1.75 o 
   1  -4   9       30.38       26.85      1.82 o 
   2  -4   9       15.56       15.47      1.37 o 
   3  -4   9        5.19        5.01      1.37 o 
   4  -4   9        0.20        1.37      0.91 o 
   5  -4   9       25.75       24.58      1.82 o 
   6  -4   9       10.17       11.38      1.37 o 
   7  -4   9       24.03       27.31      1.82 o 
  -6  -3   9        6.19        5.36      0.85 o 
  -5  -3   9       24.96       28.19      1.93 o 
  -4  -3   9        0.50        0.74      0.58 o 
  -3  -3   9        1.51        2.28      0.53 o 
  -2  -3   9       92.14       91.10      1.41 o 
  -1  -3   9      122.27      128.80      2.10 o 
   0  -3   9      291.55      283.28      3.68 o 
   1  -3   9      254.52      250.40      4.01 o 
   2  -3   9      158.18      170.22      4.55 o 
   3  -3   9      250.16      253.05      5.92 o 
   4  -3   9       12.58       11.38      1.37 o 
   5  -3   9       13.65       15.93      1.82 o 
   6  -3   9       17.83       13.20      1.37 o 
   7  -3   9       13.71       13.20      1.82 o 
  -6  -2   9        7.46        7.36      0.88 o 
  -5  -2   9        3.02        4.17      0.79 o 
  -4  -2   9       29.35       29.62      1.12 o 
  -3  -2   9       16.62       14.42      0.89 o 
  -2  -2   9       30.86       31.46      0.91 o 
  -1  -2   9       62.48       61.15      1.14 o 
   0  -2   9      619.57      614.04      7.63 o 
   1  -2   9      442.88      448.32      6.44 o 
   2  -2   9        2.05        1.82      0.64 o 
   3  -2   9      223.73      220.74      5.46 o 
   4  -2   9       16.71       13.20      1.37 o 
   5  -2   9       20.77       16.84      1.82 o 
   6  -2   9       25.82       25.03      1.82 o 
   7  -2   9       17.40       18.66      1.82 o 
   8  -2   9        0.42        0.00      0.91 o 
  -6  -1   9        0.17       -0.46      1.37 o 
  -5  -1   9        0.80        0.91      0.58 o 
  -4  -1   9       19.20       24.05      1.05 o 
  -3  -1   9       24.05       25.89      1.70 o 
  -2  -1   9       93.69       93.59      1.65 o 
  -1  -1   9        7.67       10.54      0.72 o 
   0  -1   9       32.39       30.27      1.23 o 
   1  -1   9       15.41       15.86      1.59 o 
   2  -1   9        8.80       11.07      0.76 o 
   3  -1   9        5.05        6.32      0.66 o 
   4  -1   9       13.26       13.20      1.37 o 
   5  -1   9        5.55        6.83      1.37 o 
   6  -1   9      167.86      156.11      4.10 o 
   7  -1   9       11.61       10.01      1.37 o 
   8  -1   9        6.41        7.59      1.37 o 
  -6   0   9        0.44        1.37      1.37 o 
  -5   0   9       27.74       25.03      1.82 o 
  -4   0   9        0.01        0.76      0.53 o 
  -3   0   9       12.61       13.96      0.79 o 
  -2   0   9        0.43        0.46      0.53 o 
  -1   0   9       24.49       24.99      0.97 o 
   0   0   9       13.74       15.02      0.76 o 
   1   0   9       57.41       63.97      1.61 o 
   2   0   9      280.02      273.91      3.42 o 
   3   0   9      874.76      931.22     10.24 o 
   4   0   9       18.19       19.58      0.79 o 
   5   0   9      140.30      128.20      4.55 o 
   6   0   9       12.16       11.38      1.37 o 
   7   0   9       59.03       56.89      2.28 o 
   8   0   9        3.48        3.87      0.97 o 
   9   0   9        4.24        6.47      1.14 o 
  -6   1   9        1.18        0.00      1.37 o 
  -5   1   9        0.02        2.28      1.37 o 
  -4   1   9        0.07        0.00      0.91 o 
  -3   1   9       10.04        8.19      1.37 o 
  -2   1   9        1.91        1.37      0.64 o 
  -1   1   9      138.29      140.95      1.92 o 
   0   1   9       81.56       81.28      1.75 o 
   1   1   9       28.53       29.13      0.85 o 
   2   1   9       12.16       13.97      0.76 o 
   3   1   9       38.95       34.56      0.94 o 
   4   1   9       97.12       77.67      1.39 o 
   5   1   9      273.65      247.99      3.23 o 
   6   1   9       40.64       35.58      2.34 o 
   7   1   9       35.86       37.78      1.61 o 
   8   1   9      135.36      134.56      2.96 o 
   9   1   9       14.94       17.08      1.82 o 
  -6   2   9        2.40        3.19      1.37 o 
  -5   2   9        6.56        5.92      1.37 o 
  -4   2   9       62.98       64.17      2.73 o 
  -3   2   9       14.24       14.56      1.37 o 
  -2   2   9       17.92       19.12      1.37 o 
  -1   2   9       20.60       24.12      1.82 o 
   0   2   9       22.02       19.12      1.37 o 
   1   2   9        0.04       -0.32      0.32 o 
   2   2   9      204.16      191.61      3.22 o 
   3   2   9      228.84      213.46      3.54 o 
   4   2   9      449.53      430.33      5.08 o 
   5   2   9      269.28      257.39      3.42 o 
   6   2   9       18.75       22.43      0.92 o 
   7   2   9      238.94      233.45      4.02 o 
   8   2   9        1.18        1.82      0.76 o 
   9   2   9        3.28        3.19      0.97 o 
  -5   3   9        0.52        0.46      1.37 o 
  -4   3   9       10.65       13.20      1.37 o 
  -3   3   9        3.09        2.28      0.91 o 
  -2   3   9      174.31      164.30      4.10 o 
  -1   3   9       75.59       77.37      2.73 o 
   0   3   9        0.01       -0.46      0.68 o 
   1   3   9       33.13       38.02      1.29 o 
   2   3   9       11.82        5.01      0.46 o 
   3   3   9       67.91       76.31      1.75 o 
   4   3   9       16.77       20.40      0.79 o 
   5   3   9       24.43       28.67      1.12 o 
   6   3   9        0.49        0.11      0.46 o 
   7   3   9       20.40       20.40      0.83 o 
   8   3   9       20.00       22.95      1.05 o 
   9   3   9       41.03       39.02      2.05 o 
  10   3   9        9.37       13.20      1.82 o 
  -5   4   9        2.38        0.00      1.37 o 
  -4   4   9        2.05        3.64      1.37 o 
  -3   4   9       21.13       19.57      1.82 o 
  -2   4   9       34.76       31.86      1.82 o 
  -1   4   9       78.91       80.56      2.73 o 
   0   4   9       33.71       32.77      1.29 o 
   1   4   9        0.00        0.23      0.68 o 
   2   4   9       12.10       17.60      1.14 o 
   3   4   9      725.04      617.56     30.95 o 
   4   4   9       60.08       58.80      2.28 o 
   5   4   9      921.56      904.27     10.06 o 
   6   4   9       48.13       49.15      1.07 o 
   7   4   9       26.89       20.66      0.77 o 
   8   4   9        0.14       -0.30      0.53 o 
   9   4   9       16.15       17.63      2.05 o 
  10   4   9        8.73        9.56      1.82 o 
  -5   5   9        0.12        0.46      1.37 o 
  -4   5   9        4.20        4.55      1.37 o 
  -3   5   9       19.02       21.85      1.82 o 
  -2   5   9        8.13       10.01      1.37 o 
  -1   5   9       61.87       60.53      2.28 o 
   0   5   9        1.03        1.59      0.68 o 
   1   5   9       30.85       31.87      1.29 o 
   2   5   9       42.07       38.11      2.05 o 
   3   5   9      447.66      449.00      6.59 o 
   4   5   9        1.21        0.68      0.64 o 
   5   5   9      259.05      212.31     27.54 o 
   6   5   9      225.98      216.47      3.69 o 
   7   5   9      154.51      139.71      2.82 o 
   8   5   9       34.95       33.71      1.05 o 
   9   5   9       26.30       30.52      1.29 o 
  10   5   9       12.77       14.43      1.29 o 
  -4   6   9        0.50        1.37      1.37 o 
  -3   6   9       12.93       10.01      1.37 o 
  -2   6   9       18.57       22.30      1.82 o 
  -1   6   9      148.94      153.30      3.87 o 
   0   6   9      173.36      171.36      3.22 o 
   1   6   9        6.53        6.22      0.68 o 
   2   6   9       38.97       40.75      2.96 o 
   3   6   9        2.54        3.43      0.64 o 
   4   6   9      549.30      524.59      7.70 o 
   5   6   9       71.98       58.71      1.61 o 
   6   6   9       21.68       18.66      1.82 o 
   7   6   9       77.98       77.07      1.58 o 
   8   6   9        1.48        0.00      0.64 o 
   9   6   9        1.52        2.73      0.91 o 
  10   6   9        4.39        5.46      1.37 o 
  -4   7   9       10.20        9.56      1.37 o 
  -3   7   9       22.25       19.57      1.82 o 
  -2   7   9        7.72        6.37      1.37 o 
  -1   7   9       37.48       40.05      3.19 o 
   0   7   9      282.39      280.74      4.66 o 
   1   7   9      500.56      491.00      7.24 o 
   2   7   9      212.37      197.11      3.54 o 
   3   7   9       82.62       77.05      3.19 o 
   4   7   9        0.02        0.68      0.64 o 
   5   7   9       51.68       51.68      1.61 o 
   6   7   9       48.09       41.44      1.82 o 
   7   7   9       54.23       51.12      2.73 o 
   8   7   9       26.84       22.19      1.26 o 
   9   7   9       11.94       14.56      1.82 o 
  10   7   9        6.61        6.37      1.37 o 
  -3   8   9       13.84       13.65      1.82 o 
  -2   8   9       71.42       78.28      2.73 o 
  -1   8   9       26.07       27.41      1.42 o 
   0   8   9       11.16       11.40      0.97 o 
   1   8   9       87.28       77.15      1.93 o 
   2   8   9       96.48       87.84      2.25 o 
   3   8   9        0.31        1.59      1.14 o 
   4   8   9       16.86       16.52      1.82 o 
   5   8   9       11.34       11.90      0.97 o 
   6   8   9       14.33       12.11      1.82 o 
   7   8   9       93.02       80.56      2.25 o 
   8   8   9       38.21       36.67      1.61 o 
   9   8   9        5.09        0.91      0.46 o 
  10   8   9       20.03       21.39      1.82 o 
  -3   9   9        0.04        0.91      0.91 o 
  -2   9   9        0.55        0.00      0.91 o 
  -1   9   9        6.97        7.84      0.97 o 
   0   9   9        0.80        0.46      0.64 o 
   1   9   9        0.31        0.00      0.64 o 
   2   9   9       52.63       40.16      1.42 o 
   3   9   9      155.87      157.88      3.04 o 
   4   9   9        4.00        4.79      0.64 o 
   5   9   9       22.54       20.26      1.29 o 
   6   9   9        0.59       -0.23      0.64 o 
   7   9   9      129.86      126.80      2.90 o 
   8   9   9       79.22       75.33      2.25 o 
   9   9   9        2.10        1.37      1.37 o 
  -2  10   9        6.08        5.92      1.37 o 
  -1  10   9        6.09        6.35      1.14 o 
   0  10   9       99.89       94.71      2.40 o 
   1  10   9       34.65       40.28      1.61 o 
   2  10   9      136.37      121.23      3.19 o 
   3  10   9        3.01        3.28      0.76 o 
   4  10   9        0.58        0.00      0.64 o 
   5  10   9       10.21        9.78      2.05 o 
   6  10   9        4.80        2.98      0.64 o 
   7  10   9       10.99        9.10      0.97 o 
   8  10   9       40.43       46.44      1.93 o 
   9  10   9       23.11       23.67      2.28 o 
  -1  11   9        0.15       -0.27      0.91 o 
   0  11   9       11.80       14.86      1.09 o 
   1  11   9        0.24       -0.46      0.64 o 
   2  11   9        6.80        5.05      0.97 o 
   3  11   9        1.17        0.91      0.91 o 
   4  11   9       22.71       24.13      1.29 o 
   5  11   9       21.18       28.24      1.42 o 
   6  11   9       24.37       22.84      1.37 o 
   7  11   9        4.95        3.19      0.97 o 
   8  11   9       12.62       11.38      1.82 o 
   0  12   9        0.25        0.27      0.76 o 
   1  12   9       18.00       21.42      3.19 o 
   2  12   9        5.18        5.05      0.97 o 
   3  12   9      115.45      120.61      4.10 o 
   4  12   9       17.65       21.63      2.28 o 
   5  12   9        4.81        6.14      1.59 o 
   6  12   9       15.32       15.25      1.29 o 
   7  12   9        1.15        0.36      0.76 o 
   8  12   9        4.76        6.37      1.37 o 
   2  13   9        2.83        2.28      0.97 o 
   3  13   9        0.24       -0.91      0.91 o 
   4  13   9        0.31        0.00      0.64 o 
   5  13   9       22.44       20.73      1.29 o 
   6  13   9       28.14       29.16      1.61 o 
  -1  -8  10        0.02        0.00      0.91 o 
   0  -8  10        0.57        0.46      0.91 o 
   1  -8  10        1.89        3.64      1.37 o 
  -3  -7  10       11.32        9.10      1.37 o 
  -2  -7  10        2.96        3.64      1.37 o 
  -1  -7  10       13.67       15.47      1.82 o 
   0  -7  10        8.79        9.56      1.37 o 
   1  -7  10        1.22        2.73      0.91 o 
   2  -7  10        0.12       -0.91      0.91 o 
   3  -7  10        3.15        5.46      1.37 o 
  -4  -6  10        2.32        1.82      0.79 o 
  -3  -6  10       58.68       59.89      1.76 o 
  -2  -6  10       31.20       26.85      1.82 o 
  -1  -6  10        0.16        0.68      0.64 o 
   0  -6  10        5.78        9.10      1.37 o 
   1  -6  10       16.90       17.29      1.82 o 
   2  -6  10       29.75       32.31      2.28 o 
   3  -6  10       10.52       13.65      1.82 o 
   4  -6  10       70.51       68.27      3.19 o 
  -4  -5  10        4.37        4.58      1.08 o 
  -3  -5  10        0.77        1.50      0.66 o 
  -2  -5  10       94.96       96.96      2.25 o 
  -1  -5  10       15.75       15.52      2.05 o 
   0  -5  10        6.24        5.03      1.14 o 
   1  -5  10        8.72       10.01      1.37 o 
   2  -5  10       37.69       32.31      1.82 o 
   3  -5  10        6.21        5.92      1.37 o 
   4  -5  10        0.05        0.00      0.91 o 
   5  -5  10        0.96        0.46      1.37 o 
  -5  -4  10        1.96        1.82      1.29 o 
  -4  -4  10        3.31        5.08      0.79 o 
  -3  -4  10        0.65        0.28      0.58 o 
  -2  -4  10       29.19       31.26      1.05 o 
  -1  -4  10        1.33        0.76      0.53 o 
   0  -4  10        0.50       -0.15      0.53 o 
   1  -4  10        3.97        3.19      0.91 o 
   2  -4  10       15.50       16.84      1.37 o 
   3  -4  10       72.08       76.46      2.73 o 
   4  -4  10       45.39       44.60      2.28 o 
   5  -4  10       54.65       56.89      2.73 o 
   6  -4  10        0.05        1.82      1.37 o 
  -5  -3  10        0.01       -0.46      0.64 o 
  -4  -3  10        7.32        6.97      0.79 o 
  -3  -3  10       43.80       43.09      1.31 o 
  -2  -3  10       12.77       12.10      0.72 o 
  -1  -3  10      181.73      179.81      2.63 o 
   0  -3  10      146.23      148.13      2.36 o 
   1  -3  10       29.80       35.07      1.29 o 
   2  -3  10        7.21        5.92      1.37 o 
   3  -3  10        7.70        4.10      0.91 o 
   4  -3  10       42.84       34.59      2.28 o 
   5  -3  10        2.10        0.00      0.91 o 
   6  -3  10        0.03       -0.91      0.91 o 
   7  -3  10       23.69       25.94      2.28 o 
  -5  -2  10        1.49        1.82      1.37 o 
  -4  -2  10       36.77       40.89      2.50 o 
  -3  -2  10       39.09       40.72      1.31 o 
  -2  -2  10      185.88      184.44      2.33 o 
  -1  -2  10       71.28       72.82      1.47 o 
   0  -2  10       22.49       22.54      0.94 o 
   1  -2  10      312.12      323.21      4.98 o 
   2  -2  10       43.14       38.16      1.42 o 
   3  -2  10       23.53       18.66      1.82 o 
   4  -2  10        3.55        3.64      1.37 o 
   5  -2  10        7.64        3.64      0.91 o 
   6  -2  10        4.61        5.46      1.37 o 
   7  -2  10        4.86        5.01      1.37 o 
  -5  -1  10        2.63        2.28      1.37 o 
  -4  -1  10        8.20        6.83      1.37 o 
  -3  -1  10       30.55       30.95      2.28 o 
  -2  -1  10       68.22       72.18      1.46 o 
  -1  -1  10        2.75        2.53      0.46 o 
   0  -1  10        4.43        5.80      1.26 o 
   1  -1  10       12.24       12.98      0.97 o 
   2  -1  10        0.02       -0.64      0.64 o 
   3  -1  10        0.02       -0.46      0.46 o 
   4  -1  10      205.56      185.69      5.01 o 
   5  -1  10       64.65       63.72      2.73 o 
   6  -1  10        0.66        0.91      0.91 o 
   7  -1  10       19.09       20.03      1.82 o 
   8  -1  10        5.05        6.67      1.09 o 
  -5   0  10       10.44       10.47      1.37 o 
  -4   0  10        1.77        1.82      1.37 o 
  -3   0  10        2.49        2.73      1.37 o 
  -2   0  10        0.85        0.00      0.91 o 
  -1   0  10       57.83       57.35      2.28 o 
   0   0  10      162.12      158.56      2.72 o 
   1   0  10      178.65      193.88      2.60 o 
   2   0  10       65.62       62.18      1.78 o 
   3   0  10      448.33      428.33      5.16 o 
   4   0  10       15.16       15.87      0.85 o 
   5   0  10       64.35       60.08      2.73 o 
   6   0  10        6.26        6.37      1.37 o 
   7   0  10       53.59       56.44      2.73 o 
   8   0  10       35.35       35.73      1.61 o 
  -5   1  10        2.26        2.73      1.37 o 
  -4   1  10        0.34        0.46      1.37 o 
  -3   1  10        9.88        8.19      1.37 o 
  -2   1  10       23.77       22.76      1.82 o 
  -1   1  10       12.07       11.38      1.37 o 
   0   1  10       52.96       54.62      2.28 o 
   1   1  10      101.43       98.76      3.19 o 
   2   1  10       31.17       25.53      1.05 o 
   3   1  10      264.42      248.83      3.32 o 
   4   1  10        2.14        2.28      0.58 o 
   5   1  10        8.86       10.44      0.87 o 
   6   1  10      297.64      258.06      5.92 o 
   7   1  10        0.18        1.59      0.64 o 
   8   1  10        0.66       -0.27      0.91 o 
   9   1  10       21.65       20.21      1.42 o 
  -5   2  10        3.85        4.55      1.37 o 
  -4   2  10       22.57       29.58      2.28 o 
  -3   2  10       13.77       13.65      1.37 o 
  -2   2  10        1.55        0.91      0.91 o 
  -1   2  10        1.03        0.00      0.91 o 
   0   2  10       71.64       70.55      2.73 o 
   1   2  10       72.97       73.28      2.73 o 
   2   2  10      390.86      371.39      5.63 o 
   3   2  10       58.74       62.93      2.73 o 
   4   2  10        7.65       11.27      0.66 o 
   5   2  10      451.30      429.46      5.16 o 
   6   2  10       42.62       41.48      1.01 o 
   7   2  10        0.10       -0.64      0.64 o 
   8   2  10        2.05        3.77      1.59 o 
   9   2  10        1.62        2.05      0.97 o 
  -5   3  10        0.15       -0.46      1.37 o 
  -4   3  10       21.55       18.66      1.82 o 
  -3   3  10       20.20       25.03      1.82 o 
  -2   3  10        2.33        4.10      0.91 o 
  -1   3  10        8.29       10.92      1.37 o 
   0   3  10        0.02        0.46      0.64 o 
   1   3  10       44.78       42.69      1.42 o 
   2   3  10       60.16       50.52      2.28 o 
   3   3  10       46.24       36.64      1.29 o 
   4   3  10        1.11        0.23      0.64 o 
   5   3  10        2.25        1.06      0.53 o 
   6   3  10       15.83       22.09      0.94 o 
   7   3  10      100.04       97.83      1.59 o 
   8   3  10       16.90       16.40      1.29 o 
   9   3  10       28.27       31.87      1.61 o 
  -4   4  10        0.56        0.00      0.91 o 
  -3   4  10        0.26        0.00      0.91 o 
  -2   4  10        1.26       -0.46      0.91 o 
  -1   4  10        0.14        0.91      0.91 o 
   0   4  10       33.28       27.54      1.42 o 
   1   4  10      683.77      673.05      9.64 o 
   2   4  10       50.23       50.07      1.61 o 
   3   4  10      827.80      798.75     15.47 o 
   4   4  10        4.29        5.61      0.91 o 
   5   4  10      247.83      225.97      3.86 o 
   6   4  10        4.04        3.96      0.61 o 
   7   4  10        0.93        0.91      0.53 o 
   8   4  10        1.95        2.05      0.64 o 
   9   4  10        0.84        2.28      1.37 o 
  -4   5  10       10.79       11.38      1.82 o 
  -3   5  10       40.71       42.33      2.28 o 
  -2   5  10        2.24        2.28      0.91 o 
  -1   5  10        0.89        0.91      0.91 o 
   0   5  10       64.00       63.05      1.75 o 
   1   5  10        2.82        2.86      0.91 o 
   2   5  10        6.05        3.55      0.68 o 
   3   5  10        3.21        1.82      0.64 o 
   4   5  10      385.26      339.29     30.27 o 
   5   5  10      371.02      328.66      5.15 o 
   6   5  10       60.71       55.66      2.73 o 
   7   5  10       68.03       68.27      1.58 o 
   8   5  10       65.00       70.41      1.58 o 
   9   5  10       13.93       15.02      0.97 o 
  -4   6  10        0.25        1.82      1.37 o 
  -3   6  10       30.09       32.77      2.28 o 
  -2   6  10       24.30       23.21      1.82 o 
  -1   6  10       14.86       18.66      1.37 o 
   0   6  10       25.53       25.07      1.29 o 
   1   6  10        1.26        0.23      0.68 o 
   2   6  10      505.27      497.04      7.56 o 
   3   6  10      207.89      190.93      3.54 o 
   4   6  10        9.58        9.58      0.97 o 
   5   6  10       27.94       37.66      2.05 o 
   6   6  10       29.26       22.74      3.19 o 
   7   6  10        6.41        6.21      0.79 o 
   8   6  10        0.61        0.46      0.64 o 
   9   6  10        4.98        4.55      1.37 o 
  -3   7  10        0.30        0.91      0.91 o 
  -2   7  10       82.46       84.20      3.19 o 
   0   7  10        0.91        1.14      0.68 o 
   1   7  10       44.51       41.65      1.61 o 
   2   7  10       45.65       37.14      1.42 o 
   3   7  10       41.36       38.58      1.42 o 
   4   7  10      122.78      109.51      4.32 o 
   5   7  10       17.45       15.49      0.97 o 
   6   7  10        0.42        0.23      0.64 o 
   7   7  10        5.15        5.46      1.37 o 
   8   7  10       57.40       58.42      1.58 o 
   9   7  10       21.96       27.31      2.28 o 
  -3   8  10        1.86        2.73      1.37 o 
  -2   8  10       24.88       29.13      1.82 o 
  -1   8  10        0.67        0.46      0.91 o 
   0   8  10       73.97       67.83      1.93 o 
   1   8  10       22.35       24.82      1.29 o 
   2   8  10       38.91       36.97      1.42 o 
   3   8  10        0.11       -0.23      0.68 o 
   4   8  10        1.97        1.37      0.64 o 
   5   8  10      255.73      211.23      3.86 o 
   6   8  10       94.77       91.96      2.25 o 
   7   8  10       13.08       14.18      1.09 o 
   8   8  10       22.55       25.26      1.29 o 
   9   8  10        3.53        3.64      1.37 o 
  -2   9  10        0.72       -0.46      0.91 o 
  -1   9  10        3.60        4.95      1.82 o 
   0   9  10       40.86       42.11      1.61 o 
   1   9  10       51.01       49.70      1.75 o 
   2   9  10        0.01        0.23      0.64 o 
   3   9  10       34.65       30.27      1.29 o 
   4   9  10        0.00        0.00      0.64 o 
   5   9  10       38.58       36.64      1.61 o 
   6   9  10       46.25       38.23      1.61 o 
   7   9  10       14.55       17.07      1.29 o 
   8   9  10       22.00       25.50      1.61 o 
   9   9  10       53.49       54.62      2.73 o 
  -1  10  10        1.57        1.82      1.37 o 
   0  10  10        5.68        5.66      2.96 o 
   1  10  10        4.93        5.24      0.97 o 
   2  10  10        4.11        2.28      0.64 o 
   3  10  10       16.19       12.52      0.97 o 
   4  10  10       42.49       37.13      1.61 o 
   5  10  10       42.89       35.74      1.61 o 
   6  10  10      157.80      147.69      3.22 o 
   7  10  10       24.95       22.31      1.29 o 
   8  10  10        4.14        4.34      0.97 o 
   9  10  10        0.03        1.82      1.37 o 
   0  11  10       10.16        8.28      1.09 o 
   1  11  10       10.00       10.64      1.09 o 
   2  11  10       18.51       20.57      1.37 o 
   3  11  10        8.08       11.16      0.97 o 
   4  11  10        0.02       -0.46      0.64 o 
   5  11  10        1.13        0.00      0.64 o 
   6  11  10        1.69        1.00      0.76 o 
   7  11  10        2.13        3.87      0.97 o 
   8  11  10        1.62        3.19      0.97 o 
   1  12  10       30.44       33.95      1.61 o 
   2  12  10        0.63        0.27      0.91 o 
   3  12  10       29.48       30.50      1.61 o 
   4  12  10       17.66       19.57      1.29 o 
   5  12  10        1.28        1.00      0.76 o 
   6  12  10        4.20        5.46      0.97 o 
   7  12  10       22.62       23.29      1.61 o 
   4  13  10       25.30       27.54      1.61 o 
   5  13  10        0.37        0.73      0.76 o 
   0  -7  11       10.08       11.00      1.09 o 
   1  -7  11       14.83       19.57      1.82 o 
  -2  -6  11        0.05        0.46      0.91 o 
  -1  -6  11        6.36        5.46      1.37 o 
   0  -6  11       10.57       13.46      1.09 o 
   1  -6  11        8.11        9.10      1.37 o 
   2  -6  11       28.05       27.76      2.28 o 
   3  -6  11        1.00        1.37      1.37 o 
  -3  -5  11        2.15        2.73      0.79 o 
  -2  -5  11       16.26       16.24      1.29 o 
  -1  -5  11        1.42        1.37      0.64 o 
   0  -5  11        0.88        0.23      0.64 o 
   1  -5  11        5.65        8.65      1.37 o 
   2  -5  11       19.88       17.75      1.82 o 
   3  -5  11        3.04        3.64      1.37 o 
   4  -5  11        0.21       -0.46      1.37 o 
  -4  -4  11        4.69        5.92      1.37 o 
  -3  -4  11        0.22        1.30      0.66 o 
  -2  -4  11        3.55        3.78      1.37 o 
  -1  -4  11        0.05       -0.46      0.53 o 
   0  -4  11       27.74       24.13      1.29 o 
   1  -4  11       22.65       28.67      1.82 o 
   2  -4  11       65.54       64.17      2.73 o 
   3  -4  11       34.05       35.50      2.28 o 
   4  -4  11        0.66        0.00      0.91 o 
   5  -4  11        8.59       13.65      1.82 o 
  -4  -3  11        2.28        4.10      1.37 o 
  -3  -3  11       45.31       50.97      2.73 o 
  -2  -3  11       47.43       51.05      1.84 o 
  -1  -3  11        8.30        6.84      0.66 o 
   0  -3  11        1.20        1.37      0.53 o 
   1  -3  11       34.21       31.40      1.82 o 
   2  -3  11        4.60        4.55      1.37 o 
   3  -3  11        2.39        4.55      1.37 o 
   4  -3  11        4.95        5.01      1.37 o 
   5  -3  11       39.03       42.78      2.28 o 
   6  -3  11        0.58        0.46      1.37 o 
  -4  -2  11       14.63       11.38      1.82 o 
  -3  -2  11        3.26        4.10      1.37 o 
  -2  -2  11       36.38       36.41      2.28 o 
  -1  -2  11      151.25      148.62      2.90 o 
   0  -2  11       18.26       16.26      0.85 o 
   1  -2  11        1.07        0.30      0.53 o 
   2  -2  11       43.51       37.78      2.28 o 
   3  -2  11        0.07       -0.46      0.91 o 
   4  -2  11        4.09        5.01      1.37 o 
   5  -2  11        5.54        8.19      1.37 o 
   6  -2  11        4.87        5.46      1.37 o 
   7  -2  11       12.83       15.02      1.82 o 
  -4  -1  11       24.84       28.22      2.28 o 
  -3  -1  11        3.78        4.55      1.37 o 
  -2  -1  11        0.02       -0.64      0.64 o 
  -1  -1  11        0.02       -0.64      0.64 o 
   0  -1  11       16.37       11.40      0.97 o 
   1  -1  11       28.66       24.61      1.29 o 
   2  -1  11       85.21       77.68      2.50 o 
   3  -1  11       85.79       81.01      2.73 o 
   4  -1  11        7.62        5.92      1.37 o 
   5  -1  11       14.78       13.65      1.82 o 
   6  -1  11       40.91       38.23      2.28 o 
   7  -1  11       35.88       33.68      2.28 o 
  -4   0  11        0.39        1.37      1.37 o 
  -3   0  11        6.67        6.37      1.37 o 
  -2   0  11       50.66       50.97      2.28 o 
  -1   0  11        4.60        5.92      1.37 o 
   0   0  11       45.11       44.32      2.73 o 
   1   0  11      418.22      417.97      8.19 o 
   2   0  11        1.65        2.18      0.76 o 
   3   0  11       55.00       49.16      1.31 o 
   4   0  11       71.76       69.87      1.93 o 
   5   0  11      100.21      109.69      3.64 o 
   6   0  11       42.83       40.96      2.28 o 
   7   0  11        3.38        3.19      1.37 o 
   8   0  11        0.19        1.82      0.97 o 
  -4   1  11        1.02        0.91      1.37 o 
  -3   1  11       18.50       22.76      1.82 o 
  -2   1  11       43.01       41.42      2.28 o 
  -1   1  11       12.44       12.29      1.37 o 
   0   1  11        5.26        5.01      0.91 o 
   1   1  11       22.25       23.67      1.82 o 
   2   1  11       41.91       43.27      1.51 o 
   3   1  11        1.27        0.61      0.53 o 
   4   1  11      252.43      235.81      4.39 o 
   5   1  11       43.17       36.48      1.12 o 
   6   1  11       30.32       28.67      1.82 o 
   7   1  11       79.11       83.24      3.87 o 
   8   1  11        0.55        1.14      0.97 o 
  -4   2  11        3.62        2.28      1.37 o 
  -3   2  11        1.50        0.91      1.37 o 
  -2   2  11        9.51       11.38      1.37 o 
  -1   2  11        5.78        5.46      1.37 o 
   0   2  11       73.25       72.37      2.73 o 
   1   2  11        1.29       -0.68      1.59 o 
   2   2  11       15.99       14.51      1.59 o 
   3   2  11      295.33      293.53      3.85 o 
   4   2  11      107.97      109.26      1.92 o 
   5   2  11        1.89        2.96      0.53 o 
   6   2  11       18.84       20.06      0.97 o 
   7   2  11       12.98       14.56      1.82 o 
   8   2  11       35.80       32.31      2.28 o 
  -4   3  11        0.46        1.37      1.37 o 
  -3   3  11        1.13        0.00      0.91 o 
  -2   3  11        0.26        0.91      0.91 o 
  -1   3  11      122.21      123.34      3.64 o 
   0   3  11       72.02       66.90      2.73 o 
   1   3  11       93.29       88.76      2.25 o 
   2   3  11        2.15        2.47      1.37 o 
   3   3  11      101.11       83.29      1.93 o 
   4   3  11        0.75        0.23      0.68 o 
   5   3  11       61.51       62.01      1.39 o 
   6   3  11        1.22        2.22      0.58 o 
   7   3  11       22.51       20.63      1.05 o 
   8   3  11        4.97        5.92      1.37 o 
   9   3  11        3.42        5.46      1.37 o 
  -4   4  11        0.19        0.00      1.37 o 
  -3   4  11        3.33        1.82      1.37 o 
  -2   4  11       20.47       19.57      1.82 o 
  -1   4  11       99.75       98.76      3.19 o 
   0   4  11       18.65       20.94      1.82 o 
   1   4  11      143.36      148.53      3.04 o 
   2   4  11       21.32       23.25      1.29 o 
   3   4  11      460.02      437.38      9.10 o 
   4   4  11        0.21       -0.23      0.64 o 
   5   4  11       55.41       58.74      1.61 o 
   6   4  11        7.36        9.21      0.79 o 
   7   4  11       64.44       65.87      1.58 o 
   8   4  11       15.28       17.51      0.94 o 
   9   4  11       29.47       32.77      2.28 o 
  -3   5  11        5.23        4.55      1.37 o 
  -2   5  11       30.15       32.77      2.28 o 
  -1   5  11       22.56       19.57      1.82 o 
   0   5  11       29.01       28.73      1.82 o 
   1   5  11       50.57       49.41      1.61 o 
   2   5  11      259.19      249.46      4.34 o 
   3   5  11      167.16      159.83      3.04 o 
   4   5  11       36.59       33.68      1.82 o 
   5   5  11       20.53       24.16      1.29 o 
   6   5  11       72.85       74.21      1.58 o 
   7   5  11        5.15        6.45      0.66 o 
   8   5  11        0.34        1.65      0.58 o 
   9   5  11        0.00        1.00      0.76 o 
  -3   6  11        2.38        5.46      1.37 o 
  -2   6  11        0.69        0.91      0.91 o 
  -1   6  11        0.01        0.00      0.91 o 
   0   6  11      165.32      163.37      3.41 o 
   1   6  11      162.55      144.87      4.10 o 
   2   6  11        0.04        0.91      0.64 o 
   3   6  11        0.18        2.28      0.64 o 
   4   6  11      159.31      147.70      2.90 o 
   5   6  11       24.67       18.77      1.82 o 
   6   6  11       46.06       47.90      2.28 o 
   7   6  11        5.23        2.56      0.58 o 
   8   6  11       21.42       23.52      1.05 o 
   9   6  11       18.23       15.14      1.37 o 
  -2   7  11       11.03       10.92      1.82 o 
  -1   7  11       54.42       52.34      2.73 o 
   0   7  11       55.44       59.19      3.87 o 
   1   7  11        4.49        5.95      0.97 o 
   2   7  11       59.34       54.92      1.75 o 
   3   7  11        0.14        0.23      0.64 o 
   4   7  11        0.12        0.23      0.64 o 
   5   7  11        0.02       -0.46      0.64 o 
   6   7  11       73.38       72.47      2.73 o 
   7   7  11       60.61       49.56      8.65 o 
   8   7  11       17.50       17.77      1.05 o 
   9   7  11        2.43        2.73      1.37 o 
  -2   8  11       16.28       20.03      1.82 o 
  -1   8  11        8.97        8.19      1.37 o 
   0   8  11       45.90       45.26      1.82 o 
   1   8  11        0.00        1.14      0.68 o 
   2   8  11        0.01        0.00      0.64 o 
   3   8  11      137.89      123.71      2.72 o 
   4   8  11       71.79       74.67      1.93 o 
   5   8  11        0.62        1.14      0.68 o 
   6   8  11        6.36        7.28      0.97 o 
   7   8  11       13.18       12.31      0.97 o 
   8   8  11       76.66       84.21      2.25 o 
   9   8  11       60.81       68.72      3.19 o 
  -1   9  11        4.64        1.82      1.37 o 
   0   9  11        0.56       -0.55      0.76 o 
   1   9  11       19.42       18.00      1.29 o 
   2   9  11        1.83        0.91      0.64 o 
   3   9  11        0.79        2.28      1.59 o 
   4   9  11        0.01        0.00      0.64 o 
   5   9  11       66.91       65.49      3.41 o 
   6   9  11       66.19       66.90      1.93 o 
   7   9  11       63.62       64.18      3.87 o 
   8   9  11        8.71        7.74      0.97 o 
   0  10  11        3.13        2.05      0.97 o 
   1  10  11       19.25       16.19      1.29 o 
   2  10  11       20.81       18.96      1.29 o 
   3  10  11       40.20       39.53      2.50 o 
   4  10  11      150.12      143.22      3.41 o 
   5  10  11        4.47        5.70      0.97 o 
   6  10  11        7.22        7.52      0.97 o 
   7  10  11        2.06        0.36      0.76 o 
   8  10  11        2.40        2.50      0.97 o 
   1  11  11        0.01        0.18      1.37 o 
   2  11  11       11.12        9.14      1.14 o 
   3  11  11        2.52        2.18      0.76 o 
   4  11  11        4.24        5.17      0.97 o 
   5  11  11        7.38        9.13      0.97 o 
   6  11  11       20.28       22.55      1.29 o 
   7  11  11        0.17        0.36      0.76 o 
   3  12  11        1.20        1.27      0.76 o 
   4  12  11        7.59        9.90      1.09 o 
   5  12  11       27.45       28.22      1.61 o 
   6  12  11       29.14       28.90      1.61 o 
  -1  -5  12       15.73       20.48      1.82 o 
   0  -5  12       23.42       23.70      1.29 o 
   1  -5  12        1.88        2.28      1.37 o 
   2  -5  12        1.56        3.64      1.37 o 
   3  -5  12        7.17       10.47      1.82 o 
  -2  -4  12        8.02        8.65      1.37 o 
   0  -4  12       29.75       32.71      1.42 o 
   1  -4  12        6.98        8.74      0.97 o 
   2  -4  12        0.24        1.37      1.37 o 
   3  -4  12       25.26       29.58      2.28 o 
   4  -4  12        3.00        2.28      1.37 o 
  -3  -3  12       12.56       14.56      1.82 o 
  -2  -3  12        9.83       10.47      1.82 o 
  -1  -3  12        7.04        7.57      0.97 o 
   0  -3  12       13.91       15.93      1.82 o 
   1  -3  12        4.32        5.01      1.37 o 
   2  -3  12       15.04       14.11      1.82 o 
   3  -3  12       13.45       14.56      1.82 o 
   4  -3  12        5.95        5.46      1.37 o 
   5  -3  12        0.20        0.46      1.37 o 
  -3  -2  12       28.92       31.40      2.28 o 
  -2  -2  12        0.03        0.00      1.37 o 
  -1  -2  12        5.39        5.32      0.97 o 
   0  -2  12       17.68       15.97      1.37 o 
   1  -2  12        2.18        1.91      0.76 o 
   2  -2  12        3.02       -0.46      0.91 o 
   3  -2  12        8.52       11.83      1.37 o 
   4  -2  12        0.13        1.37      1.37 o 
   5  -2  12        1.64        2.28      1.37 o 
   6  -2  12       31.68       37.32      2.28 o 
  -3  -1  12        4.62        5.92      1.37 o 
  -2  -1  12       12.20       10.92      1.82 o 
  -1  -1  12       55.99       55.83      2.05 o 
   0  -1  12       16.03       15.31      1.09 o 
   1  -1  12       49.41       46.00      3.41 o 
   2  -1  12       17.05       18.04      2.28 o 
   3  -1  12        1.67        0.00      0.91 o 
   4  -1  12       47.00       43.69      2.28 o 
   5  -1  12       81.77       79.19      3.19 o 
   6  -1  12       61.90       66.90      3.19 o 
   7  -1  12       16.23       13.20      1.82 o 
  -3   0  12        0.33        0.46      1.37 o 
  -2   0  12       16.17       16.38      1.82 o 
  -1   0  12       87.16       88.07      2.25 o 
   0   0  12        0.67       -0.09      0.76 o 
   1   0  12       40.85       37.60      1.42 o 
   2   0  12      147.44      158.66      3.87 o 
   3   0  12       47.63       57.35      1.75 o 
   4   0  12        1.68        3.64      1.37 o 
   5   0  12       32.84       34.59      2.28 o 
   6   0  12        9.47        9.56      1.82 o 
   7   0  12        6.63        8.19      1.37 o 
  -3   1  12        0.47        0.46      1.37 o 
  -2   1  12        6.62        5.92      1.37 o 
  -1   1  12        5.93        5.01      1.37 o 
   0   1  12       16.27       18.66      1.82 o 
   1   1  12        1.13        2.28      1.14 o 
   2   1  12       42.35       38.70      1.42 o 
   3   1  12       52.27       45.06      1.31 o 
   4   1  12      123.10      121.40      2.10 o 
   5   1  12       70.81       72.82      3.19 o 
   6   1  12       13.96       15.02      1.82 o 
   7   1  12        2.59        4.10      1.37 o 
   8   1  12       14.39       19.12      1.82 o 
  -3   2  12        0.02        0.00      1.37 o 
  -2   2  12        7.93        9.10      1.37 o 
  -1   2  12        9.91       10.01      1.37 o 
   0   2  12       55.46       56.89      2.73 o 
   1   2  12       74.67       74.19      2.73 o 
   2   2  12       40.06       42.00      2.28 o 
   3   2  12       25.65       25.87      1.05 o 
   4   2  12        1.51        1.97      0.53 o 
   5   2  12       16.03       19.76      1.05 o 
   6   2  12       19.03       17.75      1.82 o 
   7   2  12        0.00        0.00      1.37 o 
   8   2  12       13.06       14.56      1.82 o 
  -3   3  12       42.24       40.51      2.28 o 
  -2   3  12       21.14       22.76      1.82 o 
  -1   3  12       14.15       15.47      1.82 o 
   0   3  12        0.67       -0.46      0.91 o 
   1   3  12      201.70      181.48      5.23 o 
   2   3  12        0.88       -0.23      0.68 o 
   3   3  12       10.38       11.83      0.97 o 
   4   3  12        7.69        9.77      0.79 o 
   5   3  12        6.35        8.80      0.79 o 
   6   3  12       18.94       23.67      1.05 o 
   7   3  12       26.33       30.04      2.28 o 
   8   3  12        3.61        5.01      1.37 o 
  -3   4  12        0.91        1.82      1.37 o 
  -2   4  12        1.73        2.28      1.37 o 
  -1   4  12        0.00        1.82      0.91 o 
   0   4  12       37.68       34.13      2.28 o 
   1   4  12      189.14      187.10      3.69 o 
   2   4  12        1.95        0.68      0.64 o 
   3   4  12       34.32       33.08      3.19 o 
   4   4  12       24.55       25.11      1.37 o 
   5   4  12       86.46       80.60      1.65 o 
   6   4  12        9.82       11.07      0.82 o 
   7   4  12       40.15       45.24      1.31 o 
   8   4  12        0.60        1.37      1.37 o 
  -2   5  12       22.01       19.12      1.82 o 
  -1   5  12       34.75       34.59      2.28 o 
   0   5  12       77.79       73.73      2.73 o 
   1   5  12       20.33       26.37      1.59 o 
   2   5  12        1.81        0.91      0.64 o 
   3   5  12        9.43        5.92      1.59 o 
   4   5  12       10.39        7.93      0.91 o 
   5   5  12        0.45        0.68      0.64 o 
   6   5  12       15.48       19.90      1.05 o 
   7   5  12       17.41       16.95      0.94 o 
   8   5  12       64.98       73.93      1.87 o 
  -2   6  12       16.44       13.20      1.82 o 
  -1   6  12       58.08       53.25      2.73 o 
   0   6  12        0.25        0.00      0.76 o 
   1   6  12        5.72        4.19      0.97 o 
   2   6  12      131.98      123.44      2.72 o 
   3   6  12       22.16       18.22      1.29 o 
   4   6  12       57.33       57.80      1.93 o 
   5   6  12        0.01        0.91      0.68 o 
   6   6  12       33.23       36.50      1.82 o 
   7   6  12       40.37       37.17      1.31 o 
   8   6  12       24.66       24.74      1.12 o 
  -1   7  12        1.34        1.82      1.37 o 
   0   7  12        7.56       10.49      1.14 o 
   1   7  12        0.08       -0.64      0.64 o 
   2   7  12       15.83       13.26      0.97 o 
   3   7  12        0.31       -0.68      0.68 o 
   4   7  12       26.90       25.77      1.29 o 
   5   7  12       38.57       40.80      1.61 o 
   6   7  12       13.21       10.74      0.97 o 
   7   7  12        4.88        4.10      0.97 o 
   8   7  12        9.14        8.48      0.79 o 
  -1   8  12        1.16        2.73      1.37 o 
   0   8  12        0.06       -0.64      0.76 o 
   1   8  12       27.28       25.46      1.59 o 
   2   8  12       24.98       27.03      1.42 o 
   3   8  12       10.10        7.31      0.97 o 
   4   8  12        0.30        0.00      0.64 o 
   5   8  12       55.04       59.62      1.93 o 
   6   8  12      109.26      119.04      2.90 o 
   7   8  12      111.40      115.91      2.96 o 
   8   8  12       13.46       12.54      0.94 o 
   0   9  12        0.66       -1.09      1.37 o 
   1   9  12        0.22        0.18      0.76 o 
   2   9  12       23.38       27.83      1.61 o 
   3   9  12       50.61       55.66      2.73 o 
   4   9  12       35.40       34.60      1.61 o 
   5   9  12       11.20       14.58      1.29 o 
   6   9  12        1.62        1.64      0.91 o 
   7   9  12       15.82       15.25      1.29 o 
   8   9  12       11.10       12.31      1.29 o 
   1  10  12       17.82       19.57      1.59 o 
   2  10  12       31.22       30.49      1.61 o 
   3  10  12        0.74        1.37      2.28 o 
   4  10  12       49.61       46.07      3.87 o 
   5  10  12        3.13        2.00      0.76 o 
   6  10  12       29.18       26.76      1.42 o 
   7  10  12        0.95       -0.46      0.76 o 
   2  11  12        3.43        2.50      0.97 o 
   3  11  12        6.32        8.13      1.14 o 
   4  11  12       13.74       16.05      1.37 o 
   5  11  12        1.94        2.73      0.97 o 
   6  11  12       27.77       27.08      1.61 o 
   1  -4  13       11.84       15.47      1.82 o 
   2  -4  13        4.19        3.19      1.37 o 
  -1  -3  13        2.13        2.28      1.37 o 
   0  -3  13        3.83        4.55      1.37 o 
   1  -3  13        0.91        2.28      1.37 o 
   2  -3  13       20.01       18.66      1.82 o 
   3  -3  13        3.35        3.64      1.37 o 
   4  -3  13        0.00        0.91      1.37 o 
  -1  -2  13        3.33        4.10      1.37 o 
   0  -2  13       13.02       12.93      1.14 o 
   1  -2  13        8.25       10.47      1.37 o 
   2  -2  13        0.00       -0.46      1.37 o 
   3  -2  13        1.36        0.46      1.37 o 
   4  -2  13       38.29       45.97      2.73 o 
   5  -2  13       34.29       38.23      2.28 o 
  -2  -1  13        4.54        5.92      1.37 o 
  -1  -1  13       20.15       19.74      1.82 o 
   0  -1  13       14.95       15.71      1.29 o 
   1  -1  13        0.63        1.82      0.76 o 
   2  -1  13       11.36       13.20      1.82 o 
   3  -1  13       35.93       34.13      2.28 o 
   4  -1  13        9.14       10.92      1.82 o 
   5  -1  13        0.09        0.46      1.37 o 
   6  -1  13       47.97       51.88      2.73 o 
  -2   0  13        1.12        3.19      1.37 o 
  -1   0  13       14.78       15.07      1.29 o 
   0   0  13       87.07       96.23      2.40 o 
   1   0  13       11.78       14.56      1.14 o 
   2   0  13       17.70       16.90      1.09 o 
   3   0  13       84.54       87.84      3.19 o 
   4   0  13       42.19       40.51      2.28 o 
   5   0  13       17.10       18.21      1.82 o 
   6   0  13        9.40       11.83      1.82 o 
  -2   1  13        0.00        0.91      1.37 o 
  -1   1  13        0.35        1.82      1.37 o 
   0   1  13        0.17        0.46      0.76 o 
   1   1  13        5.54        5.05      0.97 o 
   2   1  13       86.12       85.56      2.25 o 
   3   1  13        9.19        8.93      0.97 o 
   4   1  13        8.37        5.92      1.37 o 
   5   1  13        0.02       -1.37      1.37 o 
   6   1  13        8.12        5.92      1.37 o 
   7   1  13        0.27        0.00      1.37 o 
  -2   2  13       25.79       26.40      2.28 o 
  -1   2  13        3.98        3.19      1.37 o 
   0   2  13        2.12        2.73      1.37 o 
   1   2  13       20.67       19.57      1.82 o 
   2   2  13       10.13        9.02      1.14 o 
   3   2  13        1.09        0.51      0.58 o 
   4   2  13        0.01       -0.61      0.79 o 
   5   2  13       16.37       18.32      3.19 o 
   6   2  13       25.26       26.40      2.28 o 
   7   2  13        9.86       10.01      1.82 o 
  -2   3  13        0.03        0.46      1.37 o 
  -1   3  13      107.56      105.14      3.64 o 
   0   3  13        3.13        5.92      1.37 o 
   1   3  13        2.01        2.28      0.91 o 
   2   3  13        7.85        7.97      0.97 o 
   3   3  13       43.26       48.77      1.82 o 
   4   3  13        9.84       12.22      1.06 o 
   5   3  13       40.22       46.03      1.31 o 
   6   3  13        0.04        1.27      0.76 o 
   7   3  13       27.88       24.12      2.28 o 
  -2   4  13       15.17       15.47      1.82 o 
  -1   4  13       18.55       18.21      1.82 o 
   0   4  13        0.15        0.46      0.91 o 
   1   4  13        2.15        1.37      0.91 o 
   2   4  13       14.01       13.61      1.59 o 
   3   4  13       14.64       12.98      0.97 o 
   4   4  13        3.74        3.53      1.82 o 
   5   4  13        7.79       10.68      0.85 o 
   6   4  13        2.65        3.64      0.64 o 
   7   4  13       26.18       27.70      1.42 o 
   8   4  13       68.14       79.65      3.19 o 
  -1   5  13        0.47        0.00      0.91 o 
   0   5  13        1.34        1.37      1.37 o 
   1   5  13       16.84       13.54      1.09 o 
   2   5  13        0.47        1.37      0.64 o 
   3   5  13        6.29        7.98      1.37 o 
   4   5  13       40.74       49.63      1.61 o 
   5   5  13       54.06       51.89      1.61 o 
   6   5  13       70.51       73.40      1.74 o 
   7   5  13        4.66        5.84      0.98 o 
   8   5  13        5.08        7.98      1.14 o 
  -1   6  13        5.23        6.37      1.37 o 
   0   6  13       12.58       13.65      1.82 o 
   1   6  13        9.85        9.72      2.50 o 
   2   6  13        7.86        9.92      1.14 o 
   3   6  13        2.93        4.70      0.76 o 
   4   6  13        0.19        0.46      0.64 o 
   5   6  13       28.23       18.29      2.28 o 
   6   6  13        0.08        0.23      0.64 o 
   7   6  13        4.41        4.26      0.79 o 
   8   6  13       52.17       57.54      2.85 o 
   0   7  13       15.21       15.93      1.82 o 
   1   7  13        1.03        0.09      0.76 o 
   2   7  13        4.20        3.90      0.97 o 
   3   7  13        1.99        0.68      0.68 o 
   4   7  13       54.28       56.67      1.93 o 
   5   7  13       37.75       35.52      2.96 o 
   6   7  13       15.70       15.02      1.82 o 
   7   7  13        2.20        3.41      0.97 o 
   0   8  13        2.60        2.73      1.37 o 
   1   8  13        8.54        9.70      1.09 o 
   2   8  13        1.09        0.55      0.76 o 
   3   8  13       22.53       25.01      1.59 o 
   4   8  13       55.97       63.72      1.93 o 
   5   8  13       54.83       65.21      2.07 o 
   6   8  13        6.33        6.06      0.97 o 
   7   8  13        0.66        1.00      0.76 o 
   1   9  13       15.82       18.25      1.29 o 
   2   9  13        2.05        2.05      1.59 o 
   3   9  13        0.12        0.91      0.97 o 
   4   9  13       41.94       42.44      3.19 o 
   5   9  13       59.62       60.31      1.93 o 
   6   9  13       27.01       28.67      1.61 o 
   7   9  13       11.93       10.47      1.29 o 
   3  10  13        1.65        1.82      0.97 o 
   4  10  13       14.08       12.76      1.29 o 
   5  10  13        1.77        2.50      0.97 o 
   6  10  13       12.90       14.12      1.29 o 
   2  -2  14        3.91        3.64      1.37 o 
   0  -1  14        1.14        3.64      0.97 o 
   1  -1  14        3.83        3.19      1.37 o 
   2  -1  14        0.43       -0.91      1.37 o 
   3  -1  14       21.14       25.03      2.28 o 
   0   0  14       32.58       34.53      2.96 o 
   1   0  14       32.47       34.11      2.05 o 
   2   0  14       32.53       31.67      1.61 o 
   3   0  14        0.19       -0.91      1.37 o 
   4   0  14        5.14        6.37      1.82 o 
   5   0  14        1.50        3.19      1.37 o 
  -1   1  14        0.05        0.23      0.97 o 
   0   1  14       11.94       12.76      1.29 o 
   1   1  14        1.27        1.82      0.97 o 
   2   1  14        1.51        1.82      0.97 o 
   3   1  14        1.59        1.09      0.76 o 
   4   1  14        0.44       -0.91      0.91 o 
   5   1  14        4.98        5.92      1.82 o 
  -1   2  14        3.73        5.46      1.37 o 
   0   2  14        9.38        8.65      1.37 o 
   1   2  14        0.70        0.00      0.91 o 
   2   2  14        1.82        2.55      0.91 o 
   3   2  14       47.27       50.11      1.75 o 
   4   2  14        7.53       10.43      1.51 o 
   5   2  14        6.83        8.19      1.82 o 
   6   2  14        8.32        8.65      1.82 o 
   0   3  14        1.46        2.73      1.37 o 
   1   3  14       14.45       16.84      1.82 o 
   2   3  14        2.24        3.19      1.37 o 
   3   3  14        5.87        7.95      0.91 o 
   4   3  14        0.43       -0.58      0.58 o 
   5   3  14        2.65        1.65      0.58 o 
   6   3  14        0.74        0.91      1.37 o 
   0   4  14        4.97        4.10      1.37 o 
   1   4  14        0.18        0.91      0.91 o 
   2   4  14        0.01        0.00      0.91 o 
   3   4  14        0.05       -0.68      1.59 o 
   4   4  14        5.59        5.95      0.97 o 
   5   4  14       44.69       46.69      1.47 o 
   6   4  14       58.66       63.06      1.65 o 
   0   5  14        0.41        1.37      1.37 o 
   1   5  14        4.46        6.37      1.37 o 
   2   5  14       19.80       22.05      1.82 o 
   3   5  14       58.85       58.23      6.14 o 
   4   5  14       17.26       20.57      1.37 o 
   5   5  14        0.20        1.59      0.68 o 
   6   5  14       84.08       99.97      2.40 o 
   7   5  14       19.75       19.13      1.18 o 
   1   6  14        0.69       -0.68      1.14 o 
   2   6  14        9.03       11.00      2.50 o 
   3   6  14        1.99        2.05      0.97 o 
   4   6  14       10.70       10.70      0.97 o 
   5   6  14        9.56       10.81      1.09 o 
   6   6  14       45.77       46.52      1.58 o 
   1   7  14        0.71        0.64      0.76 o 
   2   7  14       30.70       32.83      1.61 o 
   3   7  14       33.82       37.93      2.73 o 
   4   7  14        3.56        3.64      0.97 o 
   5   7  14        0.18       -0.23      0.68 o 
   6   7  14        1.73        3.16      2.05 o 
   2   8  14        8.32        8.09      1.09 o 
   3   8  14        3.65        3.90      0.97 o 
   4   8  14        0.65        0.23      0.97 o 
   5   8  14       12.98       13.43      1.29 o 
   6   8  14       22.10       25.06      2.50 o 
   2   2  15        0.04       -0.91      1.37 o 
   3   2  15        0.24        0.00      0.97 o 
   2   3  15        1.65        1.37      0.97 o 
   3   3  15        0.19        0.09      0.76 o 
   4   3  15        0.36       -0.52      0.77 o 
   2   4  15        6.58        7.28      1.37 o 
   3   4  15       19.29       22.76      3.19 o 
   4   4  15       11.94       12.30      1.05 o 
   3   5  15        5.40        2.48      2.96 o 
   4   5  15      133.38      154.27      3.41 o 
   4   6  15        0.98        1.00      0.76 o 
                                                 
